# Supplementary material for: Kefir metabolites in a fly model for Alzheimer’s disease
Source: Sci Rep. 2021 May 27;11:11262. doi: 10.1038/s41598-021-90749-8 (PMC8160324; doi:10.1038/s41598-021-90749-8)
Supplement: Supplementary file 2 — Supplementary Information 2. [file 41598_2021_90749_MOESM2_ESM.xlsx]

## Sheet: All metabolites
Kefir metabolites in a fly model for Alzheimer’s Disease
Authors: Letícia Leandro Batista1*, Serena Mares Malta1, Heitor Cappato Guerra Silva1, Luiza Diniz Ferreira Borges1, Lays Oliveira Rocha1, Jéssica Regina da Silva1, Tamiris Sabrina Rodrigues1, Gabriela Venturini2, Kallyandra Padilha3, Alexandre da Costa Pereira2, Foued Salmen Espindola1, Carlos Ueira-Vieira1*.
Supplementary Table S1: Metabolites identified in kefir fractions
a. All metabolites per fraction
ID	Samples	Hexane_1	Hexane_2	Hexane_3	Hexane_4	Hexane_5	DCM_1	DCM_2	DCM_3	DCM_4	DCM_5	EtOAc_1	EtOAc_2	EtOAc_3	EtOAc_4	EtOAc_5	ButOH_1	ButOH_2	ButOH_3	ButOH_4	ButOH_5
1	(1R,2R,4S)-2-(6-Chloropyridin-3-yl)-7-methyl-7-azabicyclo[2.2.1]heptane	NA	NA	NA	NA	NA	28680.2	26778.5	32397			NA	NA	NA	NA	NA	NA	NA	NA	NA	NA
2	(2,3-Diphenylcyclopropyl)methyl phenyl sulfoxide, trans-	NA	NA	NA	NA	NA	345157	328048	349143	309417	297525	302125	312141	340376	311738	286612	295286	278823	330178	282915	258547
3	(3-Methoxy-phenyl)-(6-methyl-4-phenyl-quinazolin-2-yl)-amine	NA	NA	81823.3	102126	219936	NA	NA				NA	NA	NA	NA	NA	NA	NA	NA	NA	NA
4	(R)-3-Hydroxybutyric acid, 2TMS derivative	NA	NA	NA	NA	NA	571505	219236	318950	312137	189845	NA	NA	NA	NA	NA	NA	NA	NA	NA	NA
5	(R*,S*)-3,4-DIHYDROXYBUTANOIC ACID TRITMS	NA	NA	NA	NA	NA	NA	NA				NA	NA	NA	NA	47900.5	NA	NA	NA	NA	NA
6	.alpha.-d-Glucopyranoside, methyl 2,3,4-tris-O-(trimethylsilyl)-, hexadecanoate	NA	NA	NA	NA	NA	76159.4	NA				NA	44098.4	116532	NA	NA	78578.3	NA	109526	26148.7	NA
7	.alpha.-D-Lactose, 8TMS derivative	180082	NA	NA	55124.9	62757.1	97930.7	154474		265775	185839	199982	190868	140682	309767	279154	76614.9	53426.7	NA	49109.4	86588.7
8	.beta.-D-Lactose, (isomer 1), 8TMS derivative	NA	NA	NA	NA	NA	164486	136356	125925	186859		125798	168420	NA	NA	200786	NA	NA	NA	NA	NA
9	.beta.-Eudesmol, TMS derivative	NA	NA	NA	NA	NA	NA	NA				NA	NA	NA	NA	NA	78545.3	58526.9	58480.2	60875.6	58591.1
10	.beta.-Lactose, 8TMS derivative	309392	NA	NA	NA	NA	33446.8	102680		46859.5	63279.2	NA	28951.7	64252.8	62960.3	51117.9	NA	54351.4	NA	NA	NA
11	.delta. Amino levulinic acid tri-TMS	98377.5	91994.9	102638	86107.9	105656	111937	114597	99173.2		107727	76551.3	88760.9	90901.2	99618.7	84757.7	56554.9	65026.4	58886.7	105630	95619.2
12	[1004] phosphoric acid [9.966]	4.69153e+06	3.12788e+06	2.22826e+06	1.64509e+06	1.88171e+06	1.15736e+06	1.34858e+06	1.18595e+06	1.08979e+06	1.03754e+06	642802	1.13838e+06	894048	1.49554e+06	1.47698e+06	1.38074e+06	1.24651e+06	2.15239e+06	1.21128e+06	1.33993e+06
13	[101713] glucoheptonic acid 2 [19.615]	2.62775e+06	2.85875e+06	3.50477e+06	2.85211e+06	3.44547e+06	3.19701e+06	2.93902e+06	3.3232e+06	2.85746e+06	2.88657e+06	2.83157e+06	3.08649e+06	3.35431e+06	3.0572e+06	2.85004e+06	2.76105e+06	2.7806e+06	3.42718e+06	3.05093e+06	2.63293e+06
14	[10457] suberic acid [15.316]	81809.6	101656	100287	61657.6	73438.3	NA	NA				NA	NA	NA	NA	NA	NA	NA	NA	NA	NA
15	[10465] heptadecanoic acid [19.8]	6.6628e+06	7.45314e+06	8.30344e+06	7.58216e+06	8.40637e+06	115890	93884.1	103800	57165.6	50314.2	36699.4	55963.3	77215.4	74609.4	57320.5	38883.5	38138.7	40050.6	39333.2	41681.8
16	[10467] arachidic acid [22.367]	643116	755506	811577	765182	868953	106883	82877.3	95372.9	88264.4	83460.1	58486.6	64979.8	72054.8	70600.1	63549.3	54276.8	53352.6	55578.3	54871.3	57748.2
17	[10712] cellobiose 1 [24.444]	NA	NA	NA	NA	NA	103369	NA	76586.4	154947	113667	106712	117188	101708	180375	136605	114194	61915.9	90761.2	273448	108690
18	[10712] cellobiose 2 [24.7]	NA	NA	NA	NA	NA	208019	NA			30732.3	106374	66721.5	68639.2	36788.1	51007.8	245698	81395.2	83329.2	37444.3	57282.3
19	[107689] L-(+) lactic acid [6.851]	835951	676048	680892	512530	470332	4.4049e+06	6.06344e+06	7.82785e+06	5.57726e+06	5.49699e+06	1.03089e+06	1.17785e+06	1.04817e+06	1.06664e+06	832695	297924	418248	369387	441657	552868
20	[11005] myristic acid [16.887]	8.37181e+06	7.72155e+06	9.6563e+06	8.9719e+06	1.00866e+07	392994	302326	375068	347652	361028	236175	293381	330041	320017	281769	219229	204455	251110	263817	232997
21	[1110] succinic acid [10.509]	8.54087e+06	8.65602e+06	8.19963e+06	8.48492e+06	8.83139e+06	8.40175e+06	8.53581e+06	8.38543e+06	8.45614e+06	7.50788e+06	8.53205e+06	8.37554e+06	8.45004e+06	8.62315e+06	7.83401e+06	NA	NA	NA	NA	NA
22	[11333] lactulose 1 [23.867]	NA	NA	NA	NA	NA	51089.7	71050.9	29130	37869.1	247069	47796.2	57388.1	81303.1	111492	47724.7	74189.2	40417	110441	213398	245592
23	[11333] lactulose 2 [24.431]	88983.5	85287.7	77557.3	NA	67941.1	NA	NA			56920.9	NA	NA	NA	59129.8	86088.1	NA	NA	NA	NA	NA
24	[11636] heptacosane [24.373]	60398.9	66763	NA	109414	150493	62858.4	81016	85624.9	94576.6	97839.4	61621.3	NA	119449	85106.5	112874	61517.3	66697.9	NA	85379.2	81128.3
25	[1176] urea [9.599]	NA	NA	NA	NA	NA	1.54259e+06	1.24418e+06	1.62362e+06	1.59427e+06	7.1571e+06	NA	1.44514e+06	NA	NA	NA	68391.6	78390.7	104943	115698	137915
26	[11850] galactitol [17.986]	NA	NA	NA	NA	NA	26662.8	NA				16034.5	19942.4	22102.3	NA	NA	NA	NA	NA	NA	NA
27	[12395] hexadecene [14.197]	NA	NA	NA	NA	NA	154241	151932	238662		108925	137348	78795.7	103486	95818.1	206134	171859	146442	193721	130171	129032
28	[12409] nonacosane [25.792]	70061.7	NA	74821.9	79156.9	135002	NA	NA			38343.8	NA	NA	65473.4	43405.7	42357.2	23426	22068.3	69650.3	42865.4	37298.9
29	[12592] tetracosane [22.035]	NA	NA	NA	NA	NA	70548.7	89177.5	95942	63870.6	89562.5	72651.5	77111.2	96273.2	89694.8	94911.3	89581	94933.3	88768	80223.9	87540.7
30	[127] 4-hydroxyphenylacetic acid [14.615]	NA	NA	NA	NA	NA	13715.9	13963.3	13174.5	13401.7	12621.9	NA	NA	NA	NA	NA	NA	NA	NA	NA	NA
31	[135] 4-hydroxybenzoic acid [14.505]	NA	NA	NA	NA	NA	39310	37631.1	46675.3	36240.7	40570.4	NA	NA	NA	NA	NA	NA	NA	NA	NA	NA
32	[138] 5-aminovaleric acid 2 [14.955]	NA	NA	NA	NA	NA	NA	NA				NA	NA	NA	NA	NA	NA	54270.9	NA	NA	NA
33	[16219560] lactobionic acid 1 [24.583]	NA	NA	NA	NA	NA	102480	109069	83196.3		61473	122468	68039	NA	78393	80140.4	NA	281242	NA	245846	333429
34	[169019] D-threitol [12.954]	235571	256465	213313	193063	256904	63622.4	47953.5	40986.4	42446.3	57666.6	116839	129852	142330	167336	124718	NA	NA	NA	NA	NA
35	[17106] L-(-)-fucose 1 [15.614]	NA	NA	NA	NA	NA	NA	145081				437669	NA	NA	NA	NA	NA	NA	NA	NA	NA
36	[17106] L-(-)-fucose 2 [15.771]	NA	NA	NA	NA	85994.9	NA	NA				NA	NA	NA	NA	NA	NA	NA	NA	NA	NA
37	[206] D (+) galactose 2 [17.662]	166308	180919	180073	236422	180509	164929	103359	138366	186751	131928	282332	271046	285116	360827	249736	110136	106022	117770	164579	108963
38	[220001] rhamnose 1 [15.574]	308193	310600	323602	283913	342456	427299	333717	383061	332936	222558	345770	441012	416992	428426	367744	NA	NA	NA	NA	NA
39	[2266] azelaic acid [16.359]	387512	427304	483207	443653	462011	49713.8	31027.7	51259.1	42278.4	33349.5	23410	NA	18134.1	19718.5	14460.3	22524.8	14988	NA	NA	NA
40	[239] Beta- alanine 1 [12.044]	1.35415e+06	1.31907e+06	1.48305e+06	1.31416e+06	1.48596e+06	1.4536e+06	1.30762e+06	1.42548e+06	1.36616e+06	1.19477e+06	1.15709e+06	1.30206e+06	1.40471e+06	1.42251e+06	1.22515e+06	1.19494e+06	1.21491e+06	1.45896e+06	1.39691e+06	1.25488e+06
41	[243] benzoic acid [9.594]	607656	586172	720638	603243	726077	383608	101589	137152	133093	78544.9	66447.2	72064	79129.8	79559.4	69082.6	67427.5	65738.1	76712.9	82778.3	71524.1
42	[24699] 1-stearoyl-rac-glycerol [24.913]	7.89659e+06	6.86649e+06	6.65867e+06	NA	NA	8.25671e+06	7.60488e+06		7.93265e+06	7.13849e+06	8.41021e+06	NA	8.18924e+06	7.94772e+06	7.27958e+06	NA	7.72007e+06	8.07247e+06	8.04308e+06	7.1933e+06
43	[258531] digitoxose 1 [14.22]	80898.3	151102	147109	136339	162894	374800	610589	586812	603494	290108	380237	394900	373921	417716	350370	NA	NA	NA	NA	NA
44	[262] 2,3-butanediol 2 [6.55]	475772	425783	447486	371292	379901	440929	351301	312989	353269	340947	331612	315513	336793	366978	368651	365633	336754	399524	374128	305945
45	[2682] 1-hexadecanol [18.045]	1.80447e+06	1.8825e+06	2.21095e+06	2.07234e+06	2.35523e+06	121295	102685	95370.4	98305.3	112066	109436	102207	148788	141127	138417	108567	115754	118165	128791	132220
46	[268779] N-methylglutamic acid 1 [12.426]	260831	256059	276652	222827	264707	130335	117109	114183	113842	121349	NA	NA	NA	NA	NA	NA	NA	NA	NA	NA
47	[2969] capric acid [12.399]	8.20761e+06	8.44866e+06	9.12873e+06	7.72715e+06	7.99477e+06	NA	NA				NA	NA	NA	NA	NA	NA	NA	NA	NA	NA
48	[3034828] palatinitol 2 [26.01]	NA	NA	NA	NA	NA	294079	130657	196836	99903.3	81612.7	172804	184543	192994	96737.3	91074.7	NA	NA	NA	NA	NA
49	[304] cholesterol [27.555]	3.35248e+06	3.43336e+06	3.2057e+06	3.00421e+06	3.34079e+06	NA	NA				NA	NA	NA	NA	NA	NA	NA	NA	NA	NA
50	[33032] L-glutamic acid 3 (dehydrated) [13.232]	271530	284342	302053	262142	296460	226920	187401	194633	197310	198563	83577.9	88511.9	99133	102826	89893.6	NA	NA	NA	NA	NA
51	[379] caprylic acid [9.81]	424549	451661	515633	499224	545853	NA	NA				NA	NA	NA	NA	NA	194931	NA	231551	176949	204008
52	[3848] 3-phenyllactic acid [13.981]	2.66264e+06	2.95102e+06	3.11257e+06	2.8199e+06	3.20821e+06	4.77669e+06	4.45564e+06	4.59233e+06	4.47395e+06	4.24232e+06	644856	653197	699435	735921	645090	NA	NA	NA	NA	NA
53	[3893] lauric acid [14.789]	8.44607e+06	8.43376e+06	8.41211e+06	8.3921e+06	8.46632e+06	69005.1	57180	48339.1	48257.1	58452.9	41376.2	46170.4	76704.7	25528.6	25239.6	53912.5	54919.8	48357.6	53125.2	51354.9
54	[4114] xanthotoxin 2 [20.715]	7.31814e+06	7.82876e+06	7.01505e+06	6.74565e+06	7.12254e+06	NA	NA				NA	NA	NA	NA	NA	NA	NA	NA	NA	NA
55	[4180364] 1,3-dihydroxyacetone [9.662]	NA	NA	NA	NA	NA	51167.3	NA				30360.9	30011.9	25879	28933.4	21825.4	NA	NA	NA	NA	NA
56	[42953] diglycerol 3 [15.989]	NA	NA	NA	NA	NA	69468.2	42422.7	57717.6	42171.8	50918.6	35097.7	27964	36332.9	34599.3	29722.8	23408	22123.5	27936.1	21730.3	23326
57	[439194] glyceric acid [10.735]	54120.1	NA	NA	53295.8	NA	43148.4	NA				81322.2	206420	79843.8	76923.9	72795.3	NA	NA	NA	NA	NA
58	[439204] xylulose [15.077]	63578.1	61103.2	79630.1	73005.2	82428.2	253232	189522	196393	200812	249495	334392	310409	376768	360619	309022	40898.7	47248.3	45297	48946.8	45001.2
59	[439240] D-lyxose 1 [14.762]	NA	NA	NA	NA	NA	NA	NA				NA	NA	NA	NA	NA	NA	NA	NA	NA	NA
60	[439240] D-lyxose 2 [14.889]	NA	NA	NA	NA	NA	NA	NA				NA	NA	NA	NA	NA	NA	NA	NA	NA	NA
61	[439451] galactinol 1 [26.085]	NA	NA	NA	NA	NA	197470	163216	171531			128427	207763	218094	NA	NA	NA	NA	NA	NA	NA
62	[439451] galactinol 2 [26.479]	NA	NA	NA	NA	NA	198792	171383	140096	104798	55741.9	208050	85877.5	148538	142998	70894.8	NA	NA	NA	NA	NA
63	[439746] 6-deoxy-D-glucose 2 [15.751]	NA	NA	NA	NA	NA	174063	NA		135819		136943	147195	148318	148658	137457	NA	NA	NA	NA	NA
64	[440658] melibiose 2 [25.784]	NA	NA	NA	NA	NA	32331.8	NA				NA	30702.5	NA	44031.8	44217.4	NA	NA	NA	NA	NA
65	[441422] beta-gentiobiose 1 [25.236]	99791	63620.7	50003.1	NA	NA	NA	NA				NA	NA	NA	NA	NA	NA	NA	NA	NA	NA
66	[445638] palmitoleic acid [18.728]	4.80563e+06	4.90065e+06	5.25181e+06	4.85693e+06	5.62371e+06	NA	NA				36967.4	29741.1	37117.2	36579.2	29126.4	NA	NA	NA	NA	NA
67	[445639] oleic acid [20.504]	NA	767141	2.95823e+06	3.60125e+06	5.07079e+06	NA	NA				NA	NA	NA	NA	NA	NA	NA	NA	NA	NA
68	[446284] eicosapentaenoic acid [24.013]	73485.8	NA	NA	NA	NA	102375	112603	69866.5	129687	85558.1	93290.9	189207	96207.6	143202	89949.7	90679.6	84444.1	126402	NA	83120.7
69	[448388] D-allose 1 [17.278]	531115	507302	470162	389325	522452	956175	732227	788216	755277	698247	1.23987e+06	1.2822e+06	1.39326e+06	1.39879e+06	1.22797e+06	450806	457245	512131	536862	479534
70	[500] 4-guanidinobutyric acid 2 [13.348]	223492	209882	248875	180603	228431	63350.7	57363.5	46408.1	47329.1	40555.2	39039.7	45280.5	49626.8	46150.8	38727.4	NA	22080.7	NA	24364.2	23855.2
71	[51] alpha ketoglutaric acid [13.859]	NA	NA	NA	NA	NA	NA	NA				34534	NA	NA	31882.7	NA	NA	NA	NA	NA	NA
72	[5280450] linoleic acid [20.399]	2.36488e+06	2.60816e+06	2.52638e+06	2.29041e+06	2.61662e+06	50859.4	42131.5	200672	42531.7		83953.5	21044.1	65743.9	84966.4	22218.4	28761.6	71591	77987	54694.4	18252.3
73	[5281] stearic acid [20.675]	7.80312e+06	7.50499e+06	7.31369e+06	6.7043e+06	7.57077e+06	6.24238e+06	5.59831e+06	6.14707e+06	6.07259e+06	5.56656e+06	3.8317e+06	4.05996e+06	4.22339e+06	4.33934e+06	4.02408e+06	3.67667e+06	3.71647e+06	3.62795e+06	3.54675e+06	3.52361e+06
74	[5283468] 1 monoolein [24.747]	1.78177e+06	2.1166e+06	NA	NA	NA	87172.8	74568.5	68173.5	77787	75704.9	74696.4	76258.7	90855.2	100520	73959.2	82601.1	84560.7	108069	143540	NA
75	[5319879] 2-oleoylglycerol [24.784]	2.03417e+06	2.13899e+06	2.06652e+06	1.94339e+06	2.22519e+06	NA	NA	68509.4		67897.6	57362	NA	55647.4	64431.4	NA	NA	NA	NA	NA	NA
76	[5364509] methyl oleate [19.44]	NA	418970	466783	1.18577e+06	1.96019e+06	324642	337807	361395	895593	936141	695425	1.47854e+06	1.2206e+06	958171	1.67765e+06	1.03668e+06	483411	1.52504e+06	1.31919e+06	915861
77	[5460407] threonic acid [13.652]	34629.2	44295.9	NA	25451.4	NA	NA	NA				NA	NA	NA	NA	NA	NA	NA	NA	NA	NA
78	[5780] D-sorbitol [17.898]	194684	NA	NA	NA	NA	33622.6	61360.1		96870.5		133706	NA	67381.9	222315	NA	NA	162520	NA	115797	NA
79	[588] Creatinine [13.629]	NA	NA	NA	NA	NA	38044.7	NA				NA	NA	NA	NA	NA	NA	NA	NA	NA	NA
80	[5950] L-alanine 1 [7.4748]	NA	NA	907356	NA	NA	NA	8.16817e+06	8.36741e+06	7.89079e+06	5.91612e+06	NA	NA	1.08301e+06	NA	NA	NA	NA	385160	NA	NA
81	[5951] L-serine 1 [9.706]	5.82983e+06	6.15395e+06	6.42075e+06	6.09185e+06	6.60085e+06	1.87743e+06	NA				1.26373e+06	1.70974e+06	1.728e+06	1.80263e+06	1.48454e+06	NA	NA	NA	NA	NA
82	[5988] Sucrose [23.988]	NA	NA	NA	NA	NA	194028	NA	181204			NA	NA	166070	136974	106189	178690	NA	232635	162296	160841
83	[6027] xylose 2 [14.791]	NA	NA	NA	NA	NA	NA	NA				86113	95047.5	74114	77826.8	89935.9	NA	NA	NA	39585	NA
84	[604] gluconic acid 2 [18.297]	17347.7	NA	18917.9	NA	17971.2	NA	NA				NA	NA	NA	NA	NA	NA	NA	NA	NA	NA
85	[6161490] trans-13-octadecenoic acid [20.608]	2.48336e+06	1.2175e+06	1.15547e+06	1.43417e+06	1.61188e+06	110748	97306.2	169044		134442	30399.7	121838	56432.3	14277.2	9762.78	59996.3	105289	112776	44688.6	71218.2
86	[6288] L-threonine 2 [11.464]	2.94456e+06	3.33659e+06	3.48897e+06	3.24083e+06	3.62067e+06	8.73403e+06	9.22808e+06	9.42083e+06	9.70085e+06	6.44702e+06	5.70977e+06	6.00994e+06	6.48397e+06	6.48023e+06	5.71476e+06	NA	NA	NA	NA	NA
87	[637517] elaidic acid [20.508]	5.51166e+06	2.6523e+06	5.22112e+06	5.10743e+06	4.70123e+06	150515	137390	170004	147413	131726	125466	130219	143066	154208	114748	110121	54773.2	NA	100095	81847.4
88	[6430833] phytol 2 [20.045]	1.1448e+06	1.37556e+06	1.5211e+06	1.39749e+06	1.51889e+06	NA	NA				NA	NA	NA	NA	NA	NA	NA	NA	NA	NA
89	[643801] methyl palmitoleate [17.466]	363605	395713	508789	419338	562073	423144	376037	482477	376209	392043	357365	428422	459372	429350	389454	349735	366156	475027	413325	356283
90	[64956] DL-3-aminoisobutyric acid 2 [12.457]	273056	281885	301404	293419	315169	363125	326410	357523	328862	300880	295004	355503	375148	388195	335394	340657	336460	453576	355327	323415
91	[6613] pantothenic acid 2 [18.371]	70657.4	NA	NA	NA	NA	151213	120406	121227	120331	133322	85084.8	87465.5	88294.2	97468.2	83247.5	NA	NA	NA	NA	NA
92	[66308] arabinose [14.897]	NA	NA	NA	NA	NA	NA	NA				126524	125527	127912	126960	NA	NA	NA	NA	NA	NA
93	[6912] xylitol [15.376]	151480	160169	174862	165861	185888	78121.2	60731.2	58767.8	57185.9	75141.4	143424	147685	162156	173791	141502	28113.2	21024.5	NA	19003.9	NA
94	[69362] beta-hydroxyisovalerate [9.084]	51812.6	NA	NA	NA	48459.5	NA	NA				52726.7	50714.4	49537.4	50954.1	47385.3	49243.3	50559	50294.5	49231.8	44493.8
95	[700] ethanolamine [9.879]	122100	NA	NA	NA	NA	89827.8	95999.8				NA	NA	NA	NA	NA	NA	NA	NA	NA	NA
96	[736] gluconic acid lactone 2 [17.433]	825434	1.05621e+06	1.20378e+06	1.12995e+06	1.28273e+06	NA	NA				NA	NA	NA	NA	NA	NA	NA	NA	NA	NA
97	[753] glycerol [9.941]	1.32696e+06	2.26889e+06	1.70545e+06	1.36141e+06	1.61189e+06	2.61954e+06	1.75968e+06	2.32297e+06	2.22611e+06	1.62962e+06	2.17672e+06	2.39604e+06	2.14828e+06	2.50621e+06	2.11599e+06	1.43308e+06	1.44477e+06	NA	1.59478e+06	NA
98	[754] glycerol 1-phosphate [16.056]	54789.2	56813.5	NA	NA	NA	93552.4	NA				NA	NA	NA	NA	NA	NA	NA	NA	NA	NA
99	[757] glycolic acid [7.049]	1.24189e+06	1.43453e+06	1.37423e+06	1.31999e+06	1.39782e+06	1.67662e+06	1.56059e+06	1.42021e+06	1.61163e+06	1.45012e+06	1.53059e+06	1.71495e+06	1.74153e+06	1.7774e+06	1.51737e+06	1.57525e+06	1.49668e+06	1.74311e+06	1.83701e+06	1.63093e+06
100	[760] glyoxylic acid [10.813]	2.37253e+06	2.38349e+06	2.21596e+06	2.08264e+06	2.34178e+06	2.73546e+06	2.35634e+06	2.30597e+06	2.22313e+06	2.35001e+06	2.03364e+06	2.14258e+06	2.27081e+06	2.26249e+06	1.96688e+06	2.12542e+06	1.94317e+06	2.23691e+06	2.00955e+06	1.9293e+06
101	[77743] 3-(methylthio)-propylamine [11.89]	3.7702e+06	3.65701e+06	3.67683e+06	3.36169e+06	3.91611e+06	3.78652e+06	3.54588e+06	3.66755e+06	3.84441e+06	3.61875e+06	3.51232e+06	3.47912e+06	3.84517e+06	3.8768e+06	3.44881e+06	3.36181e+06	2.69544e+06	3.7699e+06	3.88339e+06	3.43993e+06
102	[78092] 3-isochromanone [13.262]	2.78323e+06	2.60203e+06	3.30568e+06	2.51201e+06	3.37355e+06	3.02634e+06	2.9556e+06	3.46652e+06	2.72791e+06	2.71812e+06	2.49212e+06	3.04002e+06	3.28865e+06	3.08763e+06	2.78444e+06	2.45296e+06	2.54354e+06	3.3747e+06	2.924e+06	2.46686e+06
103	[8066] 2-butyne-1,4-diol [9.446]	NA	NA	NA	NA	NA	NA	NA			192632	676051	563546	679146	NA	525951	588082	703537	NA	NA	701000
104	[8158] pelargonic acid (nonanoic acid) [11.129]	310615	337636	350499	314978	353145	81635.3	57724.8	63591.5	61014.5	57121.3	60623.8	62561.4	62189.9	60616	61959.8	67999.6	80023.2	66544.8	74254.4	75947.7
105	[8217] 1-octadecene [16.36]	NA	NA	NA	NA	NA	NA	NA				NA	NA	13051.2	NA	NA	12133.8	8078.58	11299.1	9749.03	NA
106	[8222] eicosane [18.464]	NA	NA	NA	NA	NA	80323.6	65850.5			69713.5	66113.3	44402.9	70938.9	65942.3	59735.4	68907.7	69889	61218.8	60612.6	55890.9
107	[8343] dioctyl phthalate [23.163]	3.18679e+06	3.45985e+06	3.75966e+06	3.47788e+06	3.86078e+06	695450	630703	666961	562369	601464	883616	966696	983456	1.01138e+06	779330	469791	500100	511900	499970	540158
108	[84571] lactose 1 [24.386]	3.88402e+06	3.22178e+06	3.43367e+06	2.12138e+06	2.87227e+06	6.93857e+06	6.36374e+06	5.27111e+06	6.77931e+06	6.28154e+06	7.48923e+06	5.44779e+06	7.81228e+06	7.51402e+06	6.63343e+06	7.63148e+06	6.77559e+06	8.38289e+06	7.32967e+06	8.1158e+06
109	[84571] lactose 2 [24.534]	1.49904e+06	1.18161e+06	1.35482e+06	662314	866056	2.79593e+06	2.25193e+06	2.46904e+06	2.50954e+06	2.27915e+06	2.54916e+06	2.56831e+06	2.84905e+06	2.78382e+06	2.52069e+06	2.44184e+06	3.09048e+06	3.48961e+06	4.0675e+06	3.96044e+06
110	[8914] 1-nonanol [10.014]	NA	NA	NA	NA	NA	40013.9	NA	47964.4			39198.5	NA	NA	NA	NA	26008.2	NA	NA	NA	30290.6
111	[892] myo-inositol [19.354]	42565.8	46564.7	NA	NA	NA	107377	81751.3	84705.4	87599.2	81884.2	78393.4	79233	83039.7	83159.4	69115.7	61652.3	63978.7	70789	79675.8	77138
112	[899] N-acetyl-D-mannosamine 1 [19.177]	NA	NA	NA	NA	NA	NA	NA				NA	NA	NA	NA	NA	NA	NA	NA	NA	NA
113	[899] N-acetyl-D-mannosamine 2 [19.339]	NA	NA	NA	NA	NA	85312	49296.6	42657.1	43921.9	30552.1	48084.1	45254.2	48318.9	47475.4	38035.3	14883.5	NA	NA	NA	NA
114	[90008] psicose 1 [17.059]	NA	NA	NA	NA	NA	NA	NA				NA	NA	NA	NA	NA	NA	NA	NA	NA	NA
115	[91476] lactitol [24.877]	NA	NA	NA	NA	NA	NA	NA				NA	NA	NA	NA	NA	84061.2	NA	158830	209629	363099
116	[92824] D-malic acid [12.794]	NA	NA	NA	NA	NA	NA	NA				66962.2	NA	59035.2	76249.6	58963.2	NA	NA	NA	NA	NA
117	[9316] methyl linolenate [19.432]	2.11797e+06	2.22185e+06	2.79998e+06	1.65437e+06	2.44759e+06	2.24907e+06	2.00891e+06	2.40668e+06	1.1646e+06	1.70015e+06	1.68705e+06	901737	1.64359e+06	1.36401e+06	1.12949e+06	1.5457e+06	1.61195e+06	1.80068e+06	1.13162e+06	1.16732e+06
118	[93556] 5,6-dihydro-5-methyluracil 1 [11.637]	109834	108909	112649	105205	119656	282197	258546	280559	286300	263375	73631.3	82603.2	88465.5	92748.3	78899	NA	NA	NA	NA	NA
119	[9378] 3-(4-hydroxyphenyl)lactic acid [17.433]	1.22007e+06	1.30899e+06	1.43239e+06	1.33519e+06	1.52679e+06	1.91147e+06	1.70028e+06	1.61842e+06	1.73629e+06	1.60884e+06	1.76529e+06	1.64926e+06	1.79423e+06	1.82092e+06	1.62531e+06	NA	NA	NA	NA	NA
120	[94154] arabitol [15.601]	NA	NA	NA	NA	NA	NA	NA	54734.2			NA	NA	NA	NA	NA	NA	51472.6	46493.1	50633.2	NA
121	[94220] lactamide 1 [7.959]	250361	NA	NA	NA	NA	1.35274e+06	424130	913634	1.79976e+06	1.1454e+06	266540	286107	190151	327402	260217	NA	NA	NA	NA	NA
122	[94220] lactamide 2 [8.394]	NA	NA	NA	NA	NA	3.77596e+06	1.84991e+06	2.27479e+06			NA	NA	NA	NA	NA	NA	NA	NA	NA	NA
123	[957] 1-octanol [8.6547]	NA	NA	39701.8	NA	NA	35339.2	31354.7	34871.4	35376.2	46395.1	32508.6	36852.2	35117.9	37588.8	31865.5	41542.2	33632.9	36555.9	40992.4	30604.4
124	[967] orotic acid [15.794]	NA	NA	NA	NA	64952.2	33138	24790.1	29253.9	23717.5	47892.1	27126.5	53247.1	50155.1	28063.1	33084.2	NA	NA	17351.6	NA	NA
125	[971] oxalic acid [7.883]	7.8454e+06	7.21464e+06	7.99968e+06	8.10595e+06	7.60959e+06	7.13842e+06	5.46904e+06	6.3095e+06	8.5067e+06	7.54944e+06	4.10736e+06	3.8899e+06	4.59764e+06	5.44373e+06	5.30748e+06	3.88043e+06	3.09862e+06	3.8294e+06	5.12598e+06	4.7134e+06
126	[97250] 2,8-quinolinediol [16.592]	NA	NA	NA	NA	NA	NA	29667.9	23914.7		25226.9	36970.9	22527.9	22706	27796.7	20623.3	NA	NA	NA	NA	NA
127	[985] palmitic acid [18.846]	6.961e+06	5.48379e+06	9.40977e+06	8.66869e+06	9.79184e+06	6.80572e+06	6.05713e+06	6.67638e+06	6.5431e+06	6.1668e+06	4.3061e+06	4.69022e+06	5.11216e+06	5.03295e+06	4.75503e+06	4.5407e+06	4.32839e+06	4.23217e+06	4.37016e+06	4.27157e+06
128	[C10] Methyl Caprate [10.647]	2.6714e+06	2.59098e+06	3.1913e+06	2.49989e+06	3.28818e+06	2.77279e+06	2.44649e+06	3.26514e+06	2.72397e+06	2.64984e+06	2.18609e+06	2.95356e+06	3.16668e+06	2.96363e+06	2.66495e+06	2.03956e+06	2.1665e+06	3.27439e+06	2.86324e+06	2.45184e+06
129	[C8] Methyl Caprylate [7.812]	1.07707e+06	1.14517e+06	1.46041e+06	1.10847e+06	1.44301e+06	1.17083e+06	962485	1.4048e+06	1.11604e+06	1.12909e+06	1.00529e+06	1.33684e+06	1.77167e+06	1.25668e+06	1.32597e+06	944153	984177	1.78717e+06	1.37916e+06	1.19953e+06
130	{4-Methoxy-2-[(trimethylsilyl)oxy]phenyl}(phenyl)methanone	192814	230594	281104	253585	293592	NA	NA				NA	NA	NA	NA	NA	NA	NA	NA	NA	NA
131	1-(2-Ethyl-[1,3]dithian-2-yl)-3-methyl-butan-1-ol	NA	NA	NA	NA	NA	NA	NA				24922.1	NA	113709	NA	NA	56818.1	NA	55290	NA	26450.6
132	1-(2-Methoxyethoxy)-2-methyl-2-propanol, TMS derivative	NA	NA	NA	NA	NA	56424	NA	49816.9	46621.3		NA	NA	NA	NA	NA	NA	NA	NA	NA	NA
133	1-(6-Hydroxy-biphenyl-3-yl)-2-phenyl-ethanone	NA	NA	NA	NA	NA	NA	NA			45201.6	48766.6	46717.2	NA	52976.3	NA	NA	NA	NA	NA	NA
134	1,1-Dimethylethanol, TMS derivative	NA	NA	NA	NA	NA	NA	NA				NA	NA	NA	NA	NA	36806	48189.1	NA	NA	NA
135	1,2,4,5-Cyclohexanetetrol, 4TMS derivative	NA	NA	NA	NA	NA	81910.2	85107.7	80057	98609.9	56596.1	278493	NA	261969	NA	NA	NA	NA	NA	NA	NA
136	1,2-Benzenedicarboxylic acid, bis(2-methylpropyl) ester	5.93546e+06	6.45594e+06	6.76155e+06	6.30507e+06	7.13761e+06	574137	460111	567980	574332	490705	475521	687778	584323	702104	523779	479145	546787	470709	614795	743136
137	1,2-Benzenedicarboxylic acid, bis(3-methylbutyl) ester	188148	213786	254560	224564	248431	64969.2	NA				NA	NA	NA	53787.4	NA	NA	NA	NA	NA	NA
138	1,2-Butanediol, 2TMS derivative	44537.4	63025.1	58343.4	42273.1	NA	NA	NA				NA	NA	NA	NA	NA	NA	NA	NA	NA	NA
139	1,2-Cyclohexanedicarboxylic acid, 2-biphenyl undecyl ester	17064.7	24557	18597.8	16742.6	NA	NA	NA				NA	NA	NA	NA	NA	NA	NA	NA	NA	NA
140	1,2-Dicaprin	121681	NA	141582	NA	134253	NA	NA				NA	NA	NA	NA	NA	NA	NA	NA	NA	NA
141	1,2-Dilaurin, TMS derivative	326926	279948	324346	269919	420341	NA	NA				NA	NA	NA	NA	NA	NA	NA	NA	NA	NA
142	1,2-Dioctanoin	304464	293711	325120	297274	306285	NA	NA				NA	NA	NA	NA	NA	NA	NA	NA	NA	NA
143	1,2-Dipalmitin, TMS derivative	381965	417011	574247	460315	530676	15609.7	26313	21870.6	16760	15963.7	16967.1	19915.8	19047.2	22290.6	20250	44291.7	15301.6	35371.1	12578.4	12969.8
144	1,3,3-Trimethyl-1-(2'-trimethylsilyloxyphenyl)-4-trimethylsilyloxyindane	158850	226646	214126	190365	211817	NA	NA				NA	NA	NA	NA	NA	NA	NA	NA	NA	NA
145	1,3-Diisobutyrin, TMS derivative	2.98265e+06	NA	485190	NA	465633	NA	NA				NA	NA	NA	NA	NA	NA	NA	NA	NA	NA
146	1,3-di-iso-propylnaphthalene	NA	NA	NA	NA	NA	NA	NA			26227.3	NA	16094.4	NA	NA	14210.5	NA	23385.8	16038.4	19146.9	13330.1
147	1,3-Dimyristin, TMS derivative	372782	331038	591466	546084	831787	NA	NA				NA	NA	NA	NA	NA	NA	NA	NA	NA	NA
148	1,3-Dipalmitin, TMS derivative	208914	226312	306866	1.57182e+06	1.14997e+06	20045.9	22682.8	15269.6			15358.1	28881.1	13389.9	19392.8	8999.59	NA	13225.3	26218.9	NA	8789.02
149	1,3-Propanediol, ethyl tetradecyl ether	62035.8	65174	64302	NA	NA	69278.1	78498.1			61233.3	NA	NA	NA	NA	NA	57876.4	NA	NA	NA	NA
150	1,4-Dioxane, 2,5-dimethyl-	NA	NA	NA	NA	NA	NA	NA			28732.4	36286.4	NA	NA	33273.5	24332.8	30689	51305	37673.5	NA	NA
151	1,4-Pentanediamine, N-ethoxyacetyl-N'-[6-methoxy-8-quinolinyl]-	99500.3	109859	124202	112420	125163	NA	NA				NA	NA	NA	NA	NA	NA	NA	NA	NA	NA
152	1,6-Hexanediol, 2TMS derivative	NA	NA	NA	NA	NA	NA	NA				NA	NA	NA	NA	NA	24181.2	NA	26460.6	NA	NA
153	1,8,11,14-Heptadecatetraene, (Z,Z,Z)-	246548	NA	NA	826966	913981	268868	NA				431465	316299	NA	364793	NA	NA	NA	NA	NA	NA
154	1,8-cis-Undecadien-5-yne 3,7-bis-trimethylsilyl ether	315788	NA	2.98223e+06	NA	266910	NA	NA				NA	NA	NA	NA	NA	NA	NA	NA	NA	NA
155	1,Z-5,E-7-Dodecatriene	NA	NA	NA	NA	NA	274597	211364				204595	NA	NA	NA	NA	255607	213689	NA	NA	NA
156	10,18-Bisnorabieta-8,11,13-triene	NA	NA	162291	NA	NA	15413.1	12128.9	7500.81	8845.86	21003.1	13720.8	9947.25	NA	12836.5	NA	22926.4	14456.9	9859.76	NA	11535.1
157	10-Heptadecenoic acid, (Z)-, TMS derivative	1.08629e+06	1.23537e+06	1.39509e+06	1.29639e+06	1.46945e+06	NA	NA				NA	NA	NA	NA	NA	NA	NA	NA	NA	NA
158	10-Nonadecenoic acid, (Z)-, TMS derivative	796125	583272	632774	919003	1.43072e+06	NA	NA				NA	NA	NA	NA	NA	NA	NA	NA	NA	NA
159	10-Undecenoic acid, TMS derivative	390821	438280	450657	404111	466138	NA	NA				NA	NA	NA	NA	NA	NA	NA	NA	NA	NA
160	11,14,17-Eicosatrienoic acid, methyl ester	NA	NA	NA	NA	NA	374172	435976	425809	331207	357304	426792	421764	432108	383038	368424	306165	386363	445224	358370	320148
161	11,14-Eicosadienoic acid, methyl ester	726835	NA	666171	511775	644121	NA	NA				NA	NA	NA	NA	NA	NA	NA	NA	NA	NA
162	11-Eicosenoic acid, (E)-,TMS derivative	217378	194302	216968	207068	230238	NA	NA				NA	NA	NA	NA	NA	NA	NA	NA	NA	NA
163	11-Methyloctadec-12-enoic acid, TMS derivative	796832	1.02611e+06	1.05117e+06	941516	1.13035e+06	NA	NA				NA	NA	NA	NA	NA	NA	NA	NA	NA	NA
164	12-Hydroxyoctadecanoic acid, 2TMS derivative	104266	110537	NA	98880.4	108428	18715.8	NA				NA	NA	NA	NA	NA	6609.16	19650.1	20623.9	NA	15015.7
165	13-Docosenoic acid, methyl ester, (Z)-	524351	532870	612139	504881	626651	509614	485297	564886	514155	483745	485118	523874	575418	513572	496767	449091	451356	608896	501964	465275
166	13-Methyltetradec-9-enoic acid methyl ester	338296	NA	NA	NA	NA	347233	244265	561410			237013	418620	493139	433690	NA	251876	NA	NA	NA	NA
167	13-Methyltetradec-9-enoic acid, TMS derivative	443451	481388	476337	428020	484277	NA	NA				NA	NA	NA	NA	NA	NA	NA	NA	NA	NA
168	13-Octadecenoic acid, (E)-, TBDMS derivative	864351	1.61704e+06	NA	2.57185e+06	NA	NA	NA				NA	NA	NA	NA	NA	NA	NA	NA	NA	NA
169	15-Hydroxy-7-oxodehydroabietic acid, trimethylsilyl ester, 15-trimethylsilyl ether	619770	NA	518369	NA	NA	687722	NA		599932		653742	NA	NA	NA	540481	NA	601256	630741	NA	529857
170	15-Tetracosenoic acid, methyl ester, (Z)-	454540	470792	564877	452066	582760	361724	349088	492037	395595	372250	328052	442804	460550	413649	381545	322618	315736	497151	390097	366861
171	17-Trimethylsilyloxy-9-octadecenoic acid, methyl ester	363722	450403	452458	386524	482775	NA	NA				NA	NA	NA	NA	NA	NA	NA	NA	NA	NA
172	18-Methyl-nonadecane-1,2-diol, isopropylidene derivative	42753.2	NA	NA	NA	NA	205003	125316	340159	146555	228790	225765	271735	446091	211906	513812	67596.2	262721	335406	267668	NA
173	1-Aminocyclopentanecarboxylic acid, 3-chloropropoxycarbonyl-, tridecyl ester	NA	NA	NA	NA	NA	NA	NA				NA	NA	NA	NA	NA	NA	NA	NA	NA	NA
174	1-Azaxanthone	36093.5	NA	37712	39711.1	37696.4	NA	NA				NA	NA	NA	NA	NA	NA	NA	NA	NA	NA
175	1-Butoxy-1-isobutoxy-butane	NA	1.90462e+06	1.83093e+06	NA	2.06745e+06	NA	NA				NA	NA	NA	NA	NA	NA	NA	NA	NA	NA
176	1-Dimethylisopropylsilyloxy-3-methylbut-2-ene	148214	213443	256832	236373	264484	NA	NA				NA	NA	NA	NA	NA	NA	NA	NA	NA	NA
177	1-Dodecanol, TMS derivative	137636	149789	171629	164073	180067	77731.8	65445	75686.5	69616.9	82138.8	64174.9	68606.1	81648.5	75079.5	73884.7	66596.5	68151.7	70586.7	63445	58631.1
178	1-Ethoxy-2-propanol, TMS derivative	NA	NA	NA	NA	NA	NA	NA	68582.8	69022	37581.7	NA	NA	NA	NA	NA	NA	NA	NA	NA	NA
179	1-Ethyl-1-hexadecyloxy-1-silacyclohexane	NA	NA	NA	NA	NA	NA	NA				NA	NA	NA	NA	NA	96425.8	27451	NA	NA	NA
180	1-Ethyl-1-nonyloxy-1-silacylopentane	780149	NA	NA	814391	893376	NA	NA				NA	NA	NA	NA	NA	NA	NA	NA	NA	NA
181	1'H-Cholest-3-eno[3,4-b]indol-6-one, 1'-methyl-, (5.beta.)-	NA	NA	NA	NA	NA	639172	530514				NA	NA	565727	572941	499498	630174	556155	569273	NA	502677
182	1-Hexadecanol, TBDMS derivative	NA	NA	NA	NA	NA	15935.1	NA				NA	NA	NA	NA	NA	NA	NA	NA	NA	NA
183	1H-Indole, 1,3-dibutyl-	173674	178056	NA	NA	188935	NA	NA				NA	NA	NA	NA	NA	NA	NA	NA	NA	NA
184	1H-Pyrazole, 3,4-bis(trimethylsilyl)-	NA	NA	NA	NA	NA	NA	NA		47714.8		33274.3	NA	NA	NA	47824.5	46886.7	NA	NA	47643.4	48468.2
185	1-Hydroxy-3-(octanoyloxy)propan-2-yl decanoate	65794.9	115204	106291	89993.9	NA	NA	NA				NA	NA	NA	NA	NA	NA	NA	NA	NA	NA
186	1-Hydroxy-3-methoxy-6-methylanthraquinone, TMS derivative	NA	NA	NA	NA	NA	31142.2	28928.7	22976.1	21043.5	25158.5	NA	NA	NA	NA	NA	NA	NA	NA	NA	NA
187	1-Isobutylsulfanylmethyl-2,8,9-trioxa-5-aza-1-sila-bicyclo[3.3.3]undecane	61033.4	NA	NA	NA	NA	43451.5	43841.4			35991.2	NA	38174.6	NA	38025.6	NA	NA	45426.4	NA	NA	NA
188	1-Methyl-1H-benz(g)indole	50751.2	NA	NA	124175	NA	141404	211595	262311	252391	37194.4	421321	425809	741913	NA	639596	650791	652943	730617	722019	628019
189	1-Methylcyclohexylcarboxylic acid, TBDMS derivative	83760.1	76801.5	80138.4	75068.4	86116.2	NA	NA				NA	NA	NA	NA	NA	NA	NA	NA	NA	NA
190	1-Mono-isobutyrin, 2TMS derivative	1.05544e+06	1.14913e+06	1.21256e+06	1.14613e+06	1.2937e+06	1.29694e+06	899289	952104	919592	769825	NA	NA	NA	NA	NA	NA	NA	NA	NA	NA
191	1-Monomyristin, 2TMS derivative	9.80774e+06	1.03391e+07	1.01018e+07	9.61234e+06	1.0642e+07	4.76106e+06	4.55456e+06	4.51367e+06	4.71669e+06	4.54303e+06	4.48641e+06	4.41168e+06	5.0094e+06	5.02724e+06	4.42754e+06	4.62309e+06	4.46253e+06	5.13134e+06	4.97013e+06	4.50315e+06
192	1-Monooleoylglycerol, 2TMS derivative	3.31991e+06	2.23108e+06	756518	637415	853866	76210.5	67395.1	60697	55895.9	60031.3	53557.9	1.66137e+06	68131.2	70667	50507.8	62955.8	66220.3	66253.7	52979.8	52467.2
193	1-Monopalmitin, 2TMS derivative	1.35083e+07	1.45594e+07	8.67233e+06	1.3256e+07	9.60349e+06	1.05197e+07	9.69499e+06	6.50392e+06	1.1023e+07	8.50298e+06	8.46044e+06	1.21586e+07	8.46548e+06	1.1038e+07	1.04271e+07	8.44985e+06	9.73137e+06	8.43121e+06	1.1057e+07	1.27474e+07
194	1-Naphthalenecarboxaldehyde, 4-methyl-	37584	NA	34080.3	35856.6	36510.8	NA	NA				NA	NA	NA	NA	NA	NA	NA	NA	NA	NA
195	1-Nonene, 4,6,8-trimethyl-	40409.2	NA	NA	NA	NA	NA	NA				11333	16866.9	16122.8	NA	7376.16	18371.6	NA	34673.3	21745.9	19166.1
196	1-Octadecanol, TMS derivative	1.5883e+06	1.98052e+06	2.09009e+06	1.88761e+06	2.05733e+06	223053	259133	177128	166365	223435	224880	174531	345880	235632	222827	223698	208937	227361	262618	204237
197	1-Octene, 4-methyl-	NA	NA	NA	NA	NA	NA	NA	72042.4		66814.2	64936.6	NA	72309.7	77911.5	56437.5	NA	NA	NA	NA	NA
198	1-Pentadecanol, TMS derivative	127793	137580	136804	126844	148272	NA	NA				NA	NA	NA	NA	NA	10513.6	NA	NA	NA	NA
199	1-Piperidinecarboxaldehyde	612150	474762	663604	711188	746087	460151	541012	495593	606024	598309	268732	291871	333129	400393	333269	341917	229464	318329	386008	300476
200	1-Tetradecanol, TBDMS derivative	NA	NA	NA	NA	NA	NA	NA				NA	NA	NA	NA	NA	NA	37948.6	NA	48407.2	44835.5
201	1-Tetradecanol, TMS derivative	278479	293177	322495	323370	352812	NA	NA			49802.5	42254.6	47827	47220.6	51803.8	68380	41697.3	44703.7	47845.5	45680	49749.2
202	1-Tridecanol, TBDMS derivative	57084.4	40684.5	NA	NA	59127.1	NA	NA				NA	NA	NA	NA	NA	NA	NA	NA	NA	NA
203	1-Tridecanol, TMS derivative	NA	63433.8	NA	50246.6	37759.9	NA	NA				NA	NA	NA	NA	NA	NA	NA	NA	NA	NA
204	2(3H)-Furanone, 5-heptyldihydro-	257044	254970	266169	205430	261814	NA	NA				NA	NA	NA	NA	NA	NA	NA	NA	NA	NA
205	2(3H)-Furanone, 5-hexyldihydro-	291229	NA	NA	219542	275133	NA	NA				NA	NA	NA	NA	NA	NA	NA	NA	NA	NA
206	2(3H)-Furanone, dihydro-3-[(trimethylsilyl)oxy]-3-[[(trimethylsilyl)oxy]methyl]-	NA	NA	NA	NA	NA	NA	64550.1		61919.9		55028.9	41225.6	NA	NA	53694.5	NA	NA	NA	NA	NA
207	2-(Methylamino)ethanol, tert-butyldimethylsilyl ether	224547	319304	427609	303234	211901	350529	362871	345263	323508	303098	342661	349624	343266	323886	303148	375924	326965	393887	338944	284391
208	2,2,7,7-tetramethyl-4-(((5-((trimethylsilyloxy)methyl)-1,4-dioxan-2-yl)methoxy)methyl)-3,6-dioxa-2,7-disilaoctane	NA	NA	NA	NA	NA	2.65917e+06	2.77574e+06	2.3753e+06	2.88507e+06	2.22191e+06	2.58114e+06	5.16776e+06	NA	NA	NA	2.62752e+06	2.74951e+06	20512.5	2.88901e+06	NA
209	2,3,6-Tri-O-benzoyl-5-O-methyl-d-glucono-1,4-lactone	NA	NA	NA	NA	NA	NA	NA			14375	NA	NA	17178.1	NA	NA	NA	NA	17188.2	NA	14843.9
210	2,3-Bis((trimethylsilyl)oxy)propyl docosanoate	NA	NA	NA	NA	NA	105161	132376	125088	96948	107951	91476	121827	113585	95503.8	83499.2	91189.9	115802	133301	99475.8	100821
211	2,3-Bis((trimethylsilyl)oxy)propyl tricosanoate	NA	NA	NA	NA	NA	6012.71	8100.3	7715.21	8428.68	6585.23	6957.07	8170.43	9415.39	7626.68	7895.77	NA	7501.67	10215.4	6755.21	7027.91
212	2,3-Butanediol, 2TMS derivative	62102.2	86943	NA	NA	332888	389263	NA	7.98903e+06	464612	47219.2	NA	1.1401e+06	NA	NA	349467	354517	NA	NA	NA	NA
213	2,3-Diaminopropanoic acid, 4TMS derivative	73349.7	79196.3	79281.7	70905	88925	NA	NA				NA	59841.7	NA	NA	56385.8	NA	NA	NA	NA	NA
214	2,3-Dihydrooxazole-3-carboxylic acid, 2-t-butyl-5-vinyl, methyl ester	31053.7	NA	NA	NA	31990.6	NA	28870.7	27978.6	25597.9		24878.4	NA	NA	NA	NA	27969.5	27374.2	30605.6	32611.5	26030.2
215	2,3-Dihydroxypropyl icosanoate, 2TMS derivative	44207	691847	NA	NA	NA	1.2976e+06	758847	895352	878607	848000	1.68255e+06	880992	992227	915809	828061	712598	744026	1.00563e+06	860696	848067
216	2,4(1H,3H)-Pyrimidinedione, 1-[3,5-dihydroxy-6-hydroxymethyl]-	302734	281390	291797	241283	298062	203549	195895	290344	271400	258805	304080	NA	302162	306242	258129	307128	315167	300436	283167	NA
217	2,4,6-Trimethyl-7-oxo-4,7-dihydro-triazolo(3,2-c)triazine	NA	NA	NA	NA	NA	NA	NA				NA	NA	38458.9	24006.2	NA	NA	42107.9	NA	38382.8	34297.8
218	2,4-Pyridinedicarboxylic acid, 2TMS derivative	135016	NA	124886	135599	125116	NA	129201		140986	112091	NA	NA	NA	NA	NA	85908.7	NA	NA	95565.7	NA
219	2,4-Thiazolidinedione	707262	1.24063e+06	786649	567546	580417	NA	NA			389073	NA	928855	NA	NA	NA	NA	NA	NA	NA	NA
220	2,5-Difluorobenzoic acid, 2-diethylaminoethyl ester	NA	NA	NA	NA	NA	555563	566341	594605	572680		NA	NA	NA	NA	NA	NA	NA	NA	NA	NA
221	2,5-Dimethyl-2,4-hexadienedioic acid	31515.8	55133.6	59361.5	37433.9	46631.4	NA	NA				NA	NA	NA	NA	NA	NA	NA	NA	NA	NA
222	2,6,10-Trimethyltridecane	NA	NA	NA	NA	NA	49828.4	NA	61289.1	36638.8	41981.4	57101.7	NA	117436	NA	NA	29530.9	16044.9	NA	NA	NA
223	2,6-Bis(tert-butyl)phenol, TMS derivative	335107	384260	414857	366424	422195	564121	400016	432185	405983	353153	241708	257208	271286	272040	237910	250157	242889	276677	258864	223359
224	2,6-Diisopropylnaphthalene	33821.7	36269.9	37274.1	37579.4	40493.9	31782.7	30679.3	37430.4	30047.8	35000.9	29361.3	28603.8	33517.3	34896.8	32354.7	23585.8	22966.5	32861.4	27686.2	36651.1
225	2-Bromotetradecane	NA	NA	NA	NA	NA	24646.8	31182.2		31620.9	20091.5	NA	NA	NA	NA	30805.6	51793.1	NA	NA	25655.7	22918.1
226	2-Butanol, TMS derivative	7.79745e+06	NA	NA	NA	NA	466531	NA	401981	351580		334971	453195	NA	431802	154249	NA	NA	NA	NA	NA
227	2-Butene-1,4-diol, 2TBDMS derivative	NA	NA	62582.1	81830.4	75477.8	99238	104870	100519	84629.1		69003.9	116988	103160	98608.7	111687	75305.9	71489	90249.8	95771.7	82382.5
228	2-Butene-1,4-diol, TBDMS derivative	NA	NA	NA	NA	NA	NA	NA		71113.9		NA	NA	NA	NA	119316	NA	NA	33415.9	NA	NA
229	2-Deoxy-D-ribose, tris(trimethylsilyl) ether, trimethylsilyloxime (isomer 2)	NA	NA	NA	NA	NA	NA	NA				265558	227263	243039	261104	225024	NA	NA	NA	NA	NA
230	2-Ethyl-3-hydroxypropionic acid, di-TMS	NA	NA	NA	NA	NA	220921	141467	155099	164245		NA	NA	NA	NA	NA	NA	NA	NA	NA	NA
231	2-Ethyl-3-ketovalerate, 2TMS derivative	6.32597e+06	6.03231e+06	NA	NA	6.07915e+06	NA	NA				NA	NA	NA	NA	NA	NA	NA	NA	NA	NA
232	2-Ethyl-3-trimethylsilyloxy(trimethylsilyl)butyrate	108907	75186.8	99619.5	87284.2	103178	NA	NA	65269.3		41524.8	NA	NA	NA	NA	NA	NA	NA	NA	NA	NA
233	2-Ethylhexyl trans-4-methoxycinnamate	432783	367838	671929	551481	657611	NA	NA				NA	NA	NA	NA	NA	NA	NA	NA	NA	NA
234	2-Heptanol, TMS derivative	NA	NA	NA	NA	NA	NA	NA				NA	NA	NA	60280.3	NA	NA	NA	NA	NA	NA
235	2H-Pyran-2-one, tetrahydro-6-nonyl-	539988	557402	752777	636762	731302	NA	NA				NA	NA	NA	NA	NA	NA	NA	NA	NA	NA
236	2H-Pyran-2-one, tetrahydro-6-octyl-	340787	468148	669481	NA	640724	NA	NA				NA	NA	NA	NA	NA	NA	NA	NA	NA	NA
237	2-Hydroxy-2-methylbutyric acid, 2TMS derivative	NA	NA	NA	43808.1	NA	NA	NA			348262	NA	NA	NA	NA	NA	NA	NA	NA	NA	NA
238	2-Hydroxy-3-methylbutyric acid, 2TMS derivative	NA	NA	NA	NA	NA	866076	449845	500285	493546	367955	NA	NA	NA	NA	NA	NA	NA	NA	NA	NA
239	2-Hydroxyisocaproic acid, 2TMS derivative	1.62718e+06	1.95323e+06	2.06248e+06	1.74379e+06	2.02085e+06	2.1903e+06	1.18691e+06	1.476e+06	1.44171e+06	1.14822e+06	NA	NA	NA	NA	NA	NA	NA	NA	NA	NA
240	2-Hydroxymethylcyclopentanol, (E)-, 2TMS derivative	NA	NA	NA	NA	NA	NA	NA		299215		261634	131113	288943	NA	NA	297655	195667	NA	268620	NA
241	2-Isopropyl-5-methyl-1-heptanol	NA	NA	NA	NA	NA	NA	28389.2	11278.1		8906.69	NA	NA	NA	9950.26	NA	12123.5	NA	NA	NA	NA
242	2-Ketoisocaproic acid tbo-tms	121923	NA	114895	NA	167012	165989	99879.4		328519	265006	NA	NA	NA	NA	NA	NA	NA	NA	NA	NA
243	2-Methyl-1,3-butanediol, 2TMS derivative	176051	140920	206337	87084.1	118733	NA	NA				NA	NA	NA	NA	NA	NA	NA	NA	NA	NA
244	2-Methyl-4-pentenoic acid, TMS derivative	65421.6	100143	89106	NA	NA	NA	NA				NA	NA	NA	NA	NA	NA	NA	NA	NA	NA
245	2-methyloctacosane	64926.4	NA	95604.1	NA	NA	53073.1	53727.8				NA	NA	51070.9	85620.3	49798.8	68843.6	NA	NA	30151.4	29953.4
246	2-Monocaprin, 2TMS derivative	NA	NA	NA	NA	NA	20920.6	21708				27394.9	NA	NA	NA	NA	36822.4	29579.9	NA	NA	NA
247	2-Mono-isobutyrin, 2TMS derivative	47379.6	NA	NA	NA	NA	138000	103397	114849	103080	118730	NA	NA	NA	NA	NA	29882.9	NA	NA	NA	NA
248	2-Monomyristin, 2TMS derivative	127960	119190	142689	124950	140634	45421.5	41414.5	38727.9	41756.8	35191.3	36512.5	34119.1	38092.4	40555.3	36090.3	38148.7	35652.2	37248.1	36872.7	29771.6
249	2-Monostearin, 2TMS derivative	1.93489e+06	1.65024e+06	1.69041e+06	1.57437e+06	1.89693e+06	1.22092e+06	1.34002e+06	1.39349e+06	1.36604e+06	1.21876e+06	1.15072e+06	1.19553e+06	1.31812e+06	1.30749e+06	1.1519e+06	1.23162e+06	1.20904e+06	1.39806e+06	1.29721e+06	1.07668e+06
250	2-Oxiranemethanol, .alpha.,alpha.-dimethyl-3-[1-(t-butyldimethylsilyloxy)pentyl]-	173837	170208	NA	143526	174608	NA	NA				NA	NA	NA	NA	NA	NA	NA	NA	NA	NA
251	2-Palmitoylglycerol, 2TMS derivative	2.6147e+06	2.30695e+06	2.57514e+06	2.14466e+06	2.38046e+06	1.21188e+06	1.41887e+06	1.51948e+06	1.54175e+06	1.2141e+06	1.22876e+06	1.28484e+06	1.36392e+06	1.31654e+06	1.20526e+06	1.26813e+06	1.31425e+06	1.45563e+06	1.32035e+06	1.10406e+06
252	2-Pentadecanol, TMS derivative	511160	562118	620332	571350	624747	NA	NA				NA	NA	NA	NA	NA	NA	NA	NA	NA	NA
253	2-Pentene, 2,4,4-trimethyl-	NA	NA	NA	NA	NA	NA	NA	16105.1	15335.6	33773.8	NA	34041	NA	NA	NA	37801.3	NA	NA	NA	31750.1
254	2-Pentenoic acid, (E)-, TMS derivative	75987.4	77174.7	70322.2	NA	NA	NA	NA				NA	NA	NA	NA	NA	NA	NA	NA	NA	NA
255	2-Phenyl-1,3-oxazol-2-ine	NA	NA	NA	NA	NA	6.15959e+06	832897		465130		46143	946938	47021.4	NA	45233.8	NA	NA	NA	NA	NA
256	2-Phenylamino-4H-3,1-benzoxazin-4-one	NA	44408.8	NA	NA	NA	51190.6	43987.9		54924.4	52831.3	64201.8	NA	NA	58960.8	55661	51494.8	56770.2	NA	56058.2	51331.6
257	2-Propanol, 1-bromo-	529077	550118	582172	557877	598217	526432	439116		543205	495878	560074	563899	599782	NA	516553	618263	574695	610831	NA	543336
258	2-Propenoic acid, 2-[(trimethylsilyl)oxy]-, trimethylsilyl ester	NA	NA	NA	NA	318966	368333	NA	204310		170245	NA	NA	NA	NA	NA	NA	NA	46509.1	46750.6	NA
259	2-t-Butyl-1-methyl-3-phenyl-imidazolidin-4-one	NA	NA	NA	NA	NA	119952	69716.6	82604.5			NA	NA	NA	NA	NA	NA	NA	NA	NA	NA
260	2-Tridecanol, TMS derivative	191898	196108	203858	418806	NA	NA	NA				NA	NA	NA	NA	NA	NA	NA	NA	NA	NA
261	2-Trifluoromethylbenzylamine, N,N-diundecyl-	NA	NA	NA	NA	NA	154000	127168	117377			NA	56163.8	NA	60039.6	NA	78069.2	71394	NA	64947.4	NA
262	2-Trimethylsilyloxy-1,3-butadiene	1.0254e+06	927574	1.03072e+06	1.00807e+06	1.0427e+06	678884	768753	855568	752479	834397	782905	818782	835743	906695	787228	800824	873326	981988	913371	726031
263	3-(2-Hydroxyphenyl)-1,1,3-trimethyl-5-indanol, 2TMS derivative	277134	210740	198686	195043	180408	NA	NA				NA	NA	NA	NA	NA	NA	NA	NA	NA	NA
264	3-(Octanoyloxy)propane-1,2-diyl bis(decanoate)	NA	98146.6	99481.7	96382.8	106181	NA	NA				NA	NA	NA	NA	NA	NA	NA	NA	NA	NA
265	3,4-Dihydroxybenzyl alcohol,tris(trimethylsilyl)-	NA	NA	NA	93113.4	NA	47688.5	59497.3		55942.4	99990.4	95976.4	37539.6	NA	69438.3	63060.3	NA	NA	31507.2	NA	NA
266	3,4-Hexanedione, 2,2,5-trimethyl-	NA	NA	NA	NA	NA	NA	59338.7		24164.1	50727.1	50719.1	NA	37834.8	NA	54541.3	26322.6	30857.7	35796.1	36166	28451.5
267	3,5-Diacetyl-4-methyl-1-phenyl-1,4-dihydropyridine	NA	NA	NA	NA	NA	NA	NA				NA	NA	NA	NA	NA	12824.5	10480.3	10487.5	10189.4	NA
268	3,5-Dimethoxymandelic acid, di-TMS	NA	NA	NA	NA	NA	NA	NA				111721	NA	141706	NA	NA	72233	61203.8	NA	NA	70870.4
269	3,5-Dimethyldodecane	NA	NA	78500.9	NA	82671	47375.1	NA		41449		NA	NA	54604.6	45346.4	41127.1	NA	NA	30768.8	NA	NA
270	3,7,11,15-tetramethylhexadecan-1,3-diol, silylated	352728	415427	425027	386470	443956	397915	294199	278383	266124	199165	NA	NA	NA	NA	NA	NA	NA	NA	NA	NA
271	3,7-Bis[(trimethylsilyl)oxy]cholest-5-ene, (3.beta.,7.beta.)-	23309.8	34858	30360.9	54035.4	34659.2	NA	NA				NA	NA	NA	NA	NA	NA	NA	NA	NA	NA
272	3,7-dioxa-2,8-disilanonane, 2,2,8,8-tetramethyl-5,5-bis[[(trimethylsilyl)oxy]methyl]-	144611	153987	184055	172262	191244	NA	105078	108038	128290		NA	223779	192566	NA	NA	102287	107018	NA	NA	NA
273	3,7-dioxa-2,8-disilanonane, 2,2,8,8-tetramethyl-5-propyl-5-[[(trimethylsilyl)oxy]methyl]-	NA	NA	NA	NA	NA	NA	NA				96184.2	NA	NA	92595.2	NA	133370	123817	NA	NA	NA
274	3-Aminoisobutyric acid, 3TMS derivative	NA	NA	NA	NA	NA	135164	89030.8	85899.4	93626.1	81961.9	80470.2	82314	82729.4	91538.6	78713.1	89492	612576	100115	97701.8	96365.9
275	3-Butenoic acid, 3-(trimethylsiloxy)-, trimethylsilyl ester	230267	198328	276179	300704	454517	68352.8	NA		60149.9		312295	NA	NA	257623	49444.3	NA	NA	NA	NA	91636.2
276	3-Cyclopentylpropionic acid, 2-butyl ester	NA	NA	54151.1	NA	NA	NA	38396.8	53995.5	56151.9	50344.1	57130.4	55689.2	52512.4	57476.6	54503.6	61732.7	NA	51702.3	57122.1	NA
277	3-Cyclopentylpropionic acid, 2-pentyl ester	46117.8	49718.5	50929.2	51281.3	57303.3	47165.6	33190.4				43642.1	55012.4	NA	NA	NA	47614.6	62676.6	57009.8	NA	NA
278	3-Cyclopentylpropionic acid, cyclopentyl ester	57376.4	49637.9	53721.2	49927.1	54577.7	60147.4	57922.9	58163.6	53649.6	49517.7	49109.9	42209.2	51864.1	53569	45735.9	57269.7	48223	57066.8	54558.9	47100.6
279	3-Dodecanol, 3,7,11-trimethyl-	NA	NA	NA	NA	NA	2.52387e+06	35584.9	52353			NA	NA	NA	NA	NA	NA	NA	NA	NA	NA
280	3-Dodecene, (E)-	NA	NA	NA	NA	NA	8044.45	NA				8306.92	NA	NA	NA	NA	10289.2	9357.65	NA	10449	NA
281	3-Ethyl-3-methylheptane	NA	57417.6	NA	NA	94229.1	6155.14	NA		37652.9		NA	NA	42634.9	43163	NA	24544.4	NA	22630	31462.4	NA
282	3-Heptene, 2,2,3,5,6-pentamethyl-	41845.4	NA	40651.5	NA	36132.2	42024.6	66267.9	48841.7	38829.7	40271.1	24843.4	42864.7	72385.1	49271.4	NA	42777.8	23979.3	60918.3	62737.2	64621.2
283	3-Heptene, 2,2,4,6,6-pentamethyl-	NA	NA	NA	NA	NA	26791.8	NA	25254.2	19626	29506.1	21525.4	NA	24224.2	31662.7	NA	27356.8	NA	22255.3	21296.6	21606.1
284	3-Hexamethyleneiminopropionitrile	NA	NA	NA	NA	NA	56479.6	NA				NA	NA	NA	NA	NA	NA	NA	NA	NA	NA
285	3-Hydroxybenzoic acid, 2TMS derivative	54262.3	67755.5	41664.9	54985.6	43568.8	137095	131166	132376	137912	127058	41452.8	51532.6	37678.5	38021.3	67448.7	NA	NA	NA	NA	NA
286	3-Hydroxybutyric acid, 2TMS derivative	NA	NA	NA	NA	NA	543121	301450	325588			NA	NA	NA	NA	NA	NA	NA	NA	NA	NA
287	3-Hydroxydecanoic acid, 2TMS derivative	NA	NA	NA	NA	NA	176293	136269	175276			NA	NA	NA	NA	NA	NA	NA	NA	NA	NA
288	3-Hydroxy-L-tyrosine, 4TMS derivative	NA	NA	NA	NA	NA	NA	NA				NA	NA	NA	NA	NA	41551.7	NA	34471.9	29167.6	NA
289	3-Isopropoxy-1,1,1,7,7,7-hexamethyl-3,5,5-tris(trimethylsiloxy)tetrasiloxane	NA	NA	NA	NA	NA	NA	NA				NA	NA	160474	NA	NA	15542.5	NA	75706.9	48325.5	NA
290	3-Methyl-2-azafluorene	93338	92130.5	113665	NA	170312	NA	NA				476756	NA	NA	638618	482758	704651	775855	817224	758634	598202
291	3-Methylcyclohexanol, (E)-, TMS derivative	194739	254493	229338	241848	271725	NA	NA				NA	NA	NA	NA	NA	NA	NA	NA	NA	NA
292	3-Methylvaleric acid, TBDMS derivative	NA	113227	95874.8	NA	95258.3	NA	NA				NA	NA	30646.5	NA	NA	30343.9	NA	40781.7	NA	NA
293	3-Nonanol, TMS derivative	NA	NA	NA	NA	NA	NA	NA				NA	59933.6	65591.5	66196.7	50795.1	NA	NA	NA	NA	NA
294	3-Pentanol, 3-ethyl-	143123	NA	NA	NA	NA	NA	136942				NA	137673	NA	133928	112480	NA	NA	NA	NA	110259
295	3-Phenyl-5,5-di(methoxycarbonyl)-N-methylisoxazolidine	NA	NA	NA	NA	NA	50699.4	40381.8	50419.3	53988.6		44135.3	49849	49429.9	50851.5	44992.8	53025	43394.7	48157.1	NA	47468
296	3-Phenyllactic acid, 2TMS derivative	NA	NA	NA	NA	NA	NA	167692	169031	150362		NA	NA	NA	NA	NA	NA	NA	NA	NA	NA
297	3-Pyridinol, TMS derivative	598955	661761	872232	295831	424622	156983	64714.3	444710	121808	212639	518340	661786	484983	473554	521463	639089	617777	638433	486479	586071
298	3-Trifluoromethylbenzylamine, N,N-diundecyl	NA	NA	NA	NA	NA	148529	142404		109507	132440	63695.8	53819.2	62579.2	58693.5	56203.9	78066.9	63614.7	70680	66059.1	55627.6
299	4-(tert.-Butyldimethylsilyl)oxy-6-methylcoumarin	106837	NA	NA	105536	126414	NA	NA				NA	NA	NA	NA	NA	NA	NA	NA	NA	NA
300	4-(Trimethylsilyl)pyrazole, 2TMS derivative	NA	NA	NA	NA	NA	47757.7	40033.2	37465.2			68589	35081.6	40757.9	NA	37049.8	42379.6	52384.5	36971.3	NA	37848
301	4-(Trimethylsilyoxy)-3-penten-2-one	411272	511190	430841	378403	366485	922597	658524	363496	293354		416274	390414	211469	465339	322147	211307	222625	126747	178355	172394
302	4,4-Dimethoxy-2-methyl-2-butanol, TMS derivative	NA	NA	NA	NA	NA	62795.3	51341.2		49168.6		NA	NA	NA	NA	NA	NA	NA	NA	NA	NA
303	4,4-Dimethyl octane	NA	NA	NA	NA	NA	NA	NA			8567.6	NA	NA	NA	NA	NA	NA	NA	NA	NA	NA
304	4,6-Dimethyl-1-oxa-4,6-diazacyclooctane-5-thione	NA	NA	NA	NA	NA	165649	NA	156900		191473	NA	183076	NA	NA	93918.7	NA	182191	NA	NA	NA
305	4,7,10,13,16,19-Docosahexaenoic acid, methyl ester, (all-Z)-	NA	NA	NA	NA	NA	72888.1	81902.5	78009.3			63333.7	82623.9	72648.3	NA	59175.8	47984	64361.8	81952	NA	49037.7
306	4-Acetyl-5-methyl-1,3-dihydro-2H-imidazol-2-one	42491.5	40243.6	NA	39746.1	54883.2	49934.6	NA				42688	NA	NA	63491.9	NA	51129.6	43207.1	47837.5	NA	NA
307	4-Aminobutanoic acid, 3TMS derivative	162647	NA	NA	NA	NA	52728.2	43887.7	58344.3			NA	NA	NA	NA	NA	51200.5	20808.8	25066.7	NA	23664.4
308	4-Aminomethylcyclohexane carboxylic acid, N,N-bis(trimethylsilyl)-, trimethylsilyl ester	171923	40654.2	NA	NA	42805.5	NA	56411.4				58087	NA	NA	52045	NA	16618.3	NA	NA	NA	NA
309	4-Anilinoquinazoline	NA	NA	NA	NA	NA	NA	NA			46685.7	41153.2	NA	48941.4	50284.4	NA	NA	NA	NA	49442.4	44771
310	4-Fluoro-naphthalene-1-carboxylic acid phenethyl-amide	74361	NA	NA	58190.3	68543.7	NA	NA				NA	NA	NA	NA	NA	NA	NA	NA	NA	NA
311	4-Hydroxybutanoic acid, 2TMS derivative	615612	804161	866880	943996	1.04324e+06	785577	667153	765794	929696	867627	1.01906e+06	805835	1.09824e+06	842033	943247	831426	867656	850632	894967	1.06418e+06
312	4-Methoxy-1,8-naphthalic anhydride	NA	NA	224203	NA	NA	242388	261261			202923	236960	NA	NA	NA	NA	NA	NA	NA	NA	214878
313	4-Morpholinecarbonitrile	NA	NA	NA	NA	NA	48587.8	64541			42806.7	37120.6	38482.1	NA	50211.3	45561.3	56170.3	NA	49534.4	50829.4	39864.5
314	4-Phenoxy-5,6-diphenyl-2H-pyridazin-3-one	107007	NA	NA	NA	NA	9961.06	NA	6909.33			5979.12	5484.03	5661.27	NA	7158.51	NA	4084.27	NA	4698.17	NA
315	4-Phenoxyphenylamine, N-methoxycarbonyl-	332583	355539	370201	351224	427681	NA	NA				NA	NA	NA	NA	NA	NA	NA	NA	NA	NA
316	4-Pyridinol, TMS derivative	578651	919544	1.18604e+06	730399	1.05742e+06	504032	506641	578084	584949	483988	211701	343923	632655	593202	NA	81103.1	95180.6	NA	602564	98372.8
317	4-Pyrimidinecarboxylic acid, 1,2,3,6-tetrahydro-2,6-dioxo-1,3-bis(trimethylsilyl)-, trimethylsilyl ester	76097.5	52926.7	NA	NA	47928.5	28814.1	NA				24186	8903.88	NA	NA	NA	NA	NA	10612.1	NA	NA
318	4-Tridecanol, TMS derivative	833681	1.08944e+06	1.05865e+06	944869	1.064e+06	NA	NA				NA	NA	NA	NA	NA	NA	NA	NA	NA	NA
319	4-Trimethylsilyloxy-3-heptene	79738.7	NA	NA	NA	265930	NA	NA				NA	79767.2	88306	84857.2	NA	64798.7	NA	NA	NA	NA
320	5,7-Dihydroxy-3-[2,3-dihydro-4-hydroxy-2-(2-hydroxyisopropyl)benzofuran-7-yl]chromone	NA	NA	71042.5	61612	68676.5	3.85177e+06	NA	8134.89		8826.31	NA	NA	NA	NA	NA	NA	NA	NA	NA	NA
321	5,8,11,14,17-Eicosapentaenoic acid, methyl ester, (all-Z)-	235178	270915	348931	262635	368143	114246	98178.9	168776	113239	133650	164393	141486	164108	164435	139266	80675.7	89030.4	174944	126062	126722
322	5,8,11,14-Eicosatetraenoic acid, methyl ester, (all-Z)-	272497	379765	401388	324924	409992	236615	217941	293777	219653	225333	212503	259772	279465	247225	234893	188955	205303	302791	224638	221159
323	5,8,11-Eicosatrienoic acid, (Z)-, TMS derivative	300881	284975	NA	NA	284992	NA	NA				NA	NA	NA	NA	NA	NA	NA	NA	NA	NA
324	5-Amino-2-(2-methylpropyl)-1-pentyl-1,2-dihydro-3H-pyrrole-3,3,4-tricarbonitrile	NA	NA	NA	NA	NA	NA	NA				NA	NA	NA	NA	NA	NA	NA	NA	NA	NA
325	5-Aminovaleric acid, 2TBDMS derivative	NA	NA	NA	NA	NA	176820	162946		169310	141527	123300	NA	NA	163723	NA	NA	NA	NA	NA	153366
326	5-Dodecenoic acid, (Z)-, TMS derivative	1.25916e+06	1.4268e+06	1.53114e+06	1.42224e+06	1.58241e+06	NA	NA				NA	NA	NA	NA	NA	NA	NA	NA	NA	NA
327	5-Ethyldecane	NA	NA	NA	NA	NA	NA	NA		47117.7	52481.8	45217.8	NA	NA	NA	NA	NA	NA	52015.7	42043.3	34820.5
328	5H-Pyridazino[1,2-a]benzotriazole-7,8,9,10-tetracarboxylic acid, 5-ethyl-, tetramethyl ester	NA	NA	NA	NA	NA	NA	NA				3.39257e+06	3.0399e+06	3.3467e+06	3.18417e+06	NA	3.37985e+06	NA	NA	NA	NA
329	5-Nonanol, TMS derivative	NA	NA	NA	NA	NA	NA	341605				NA	NA	NA	NA	NA	NA	NA	NA	NA	NA
330	6,9,12,15-Docosatetraenoic acid, methyl ester	263574	270504	303951	NA	283363	NA	NA				NA	NA	NA	NA	NA	NA	NA	NA	NA	NA
331	6-Amino-1-hexanol, 2TBDMS derivative	208964	NA	NA	NA	NA	171539	187794	164539		162679	160033	NA	164050	171335	155421	168552	147613	149709	158033	143861
332	6-Chlorohexanol, TMS derivative	NA	NA	NA	NA	NA	NA	465223	403253		359816	NA	NA	NA	NA	NA	440296	NA	NA	NA	NA
333	6H-Dibenzo(b,d)pyran-1-ol, 3-hexyl-7,8,9,10-tetrahydro-6,6,9-trimethyl-	5.46376e+06	1.61118e+07	7.65156e+06	7.13964e+06	8.96069e+06	4.57472e+06	5.45802e+06		2.56874e+06		2.79382e+06	NA	2.67431e+06	2.58507e+06	1084.46	2.69294e+06	5.56104e+06	2.55167e+06	2.6111e+06	NA
334	6H-Pyridazino[1,6-a]quinoxaline-2,3,4-tricarboxylic acid, 4a,5-dihydro-4a-methoxy-6-methyl-5-oxo-, trimethyl ester	NA	NA	NA	NA	NA	NA	81097.3	70264	73662.6		NA	NA	NA	NA	NA	NA	NA	NA	NA	NA
335	6-Methoxy-2-hexanol, TMS derivative	NA	NA	NA	NA	NA	NA	57663.1	52824.9	60391.8		NA	NA	NA	NA	NA	NA	NA	NA	NA	NA
336	6-Methyl-2-heptanol, TMS derivative	125916	278358	418124	173217	211416	NA	NA				NA	NA	NA	NA	NA	NA	NA	NA	NA	NA
337	7,7-Diethylheptadecane	NA	NA	NA	NA	NA	NA	NA				41601.7	NA	46731	NA	44678	NA	NA	NA	NA	NA
338	7,9-Di-tert-butyl-1-oxaspiro(4,5)deca-6,9-diene-2,8-dione	135624	147161	174545	159723	186707	201998	177988	199825	172115	217978	144498	154725	192350	167286	143310	156546	139096	171778	160629	133961
339	7-Tetradecyne	542615	872583	NA	538090	658328	NA	NA				NA	NA	NA	NA	NA	NA	NA	NA	NA	NA
340	7-Trimethylsilyloxyoctanoic acid, trimethylsilyl ester	51656.4	NA	149446	NA	148797	44698.5	NA		53171		NA	NA	NA	NA	NA	NA	NA	NA	NA	NA
341	8,11,14-Eicosatrienoic acid, methyl ester	360542	400183	486053	396528	504542	339166	311412	389414	304290	311050	304696	359607	394099	345099	320932	279313	305524	408486	330421	302888
342	9,10-anthracenedione, 1,4-bis[(2-ethyl-6-methylphenyl)amino]-	NA	NA	NA	NA	NA	NA	NA				NA	NA	NA	NA	NA	3309.69	1938.96	4120.44	NA	NA
343	9,10-anthracenedione, 1-amino-4-[(4-methylphenyl)amino]-	NA	431624	NA	NA	NA	24674.7	NA				NA	NA	NA	NA	13888.3	97201.6	NA	20196.3	21686.5	18771.8
344	9,12-Octadecadienoic acid (Z,Z)-, TMS derivative	2.50003e+06	2.44363e+06	2.49333e+06	2.70125e+06	3.06676e+06	NA	NA	48832.5	185005	38188.2	NA	NA	NA	NA	NA	34183.4	NA	NA	NA	NA
345	9-Decenoic acid, TMS derivative	1.76225e+06	1.74164e+06	1.86208e+06	1.75544e+06	1.91888e+06	NA	NA				NA	NA	NA	NA	NA	NA	NA	NA	NA	NA
346	9-Decylanthracene	NA	NA	NA	NA	NA	NA	NA				NA	NA	NA	NA	NA	20645.5	19647.2	19930	18633.3	17230.1
347	9-Hexadecenoic acid, (Z)-, TBDMS derivative	NA	NA	NA	NA	NA	4.11517e+06	NA	22931.3			NA	NA	NA	NA	NA	NA	NA	NA	NA	NA
348	9H-Fluorene-9-methanol, acetate	184786	223211	284594	251489	270755	NA	NA				NA	NA	NA	NA	NA	NA	NA	NA	NA	NA
349	9-Octadecenoic acid (Z)-, methyl ester	333638	331815	460136	352281	473177	410508	486451	500608	356460	405621	375745	550333	458266	402096	394218	338820	362363	476008	377659	333529
350	9-Tetradecenoic acid, (E)-, TMS derivative	5.02751e+06	5.31956e+06	5.77786e+06	5.23463e+06	5.89609e+06	NA	NA				NA	NA	NA	NA	NA	NA	NA	NA	NA	NA
351	Acetamide, N-cyclohexyl-2,2,2-trifluoro-	NA	NA	NA	NA	NA	NA	18969.3	23084.1	22415.7		57976.7	59672.9	62830.5	55782.4	53392.2	NA	NA	NA	NA	NA
352	Acetic acid, 7,7,10a,12a-tetramethyl-2,5-dioxo-1,2,3,4,4a,4b,5,7,8,9,10,10a,10b,11,12,12a-hexadecahydro-1-azachrysen-8-yl ester	2.88951e+06	3.02512e+06	NA	NA	NA	3.36363e+06	3.51361e+06	3.02599e+06			3.45986e+06	NA	NA	NA	NA	3.35978e+06	3.48158e+06	3.18746e+06	NA	NA
353	Acetic acid, bis[(trimethylsilyl)oxyl]-, trimethylsilyl ester	103747	NA	NA	NA	NA	96012.3	NA			78048.3	114525	90531.1	NA	125527	131735	127521	105254	231745	144744	196728
354	Acetoin, TMS derivative	NA	NA	NA	NA	NA	NA	107400	55139.2	88998.5		NA	NA	NA	NA	NA	NA	NA	NA	NA	NA
355	Aceturic acid, 2TMS derivative	40484.7	50845.6	47057.5	43638.9	51289.7	60596.6	65501.3	58281.8	62704.2	54239.9	70872.5	NA	53675.5	75068.6	76241.5	37173.9	44219.8	53953.6	51789.4	56718.1
356	acetyl chloride, 2,2'-[1,2-ethanediylbis(oxy)]bis-	517036	599526	NA	NA	NA	NA	NA				NA	627731	NA	630533	568437	635966	NA	NA	613036	NA
357	Alloxanic acid, 4TMS derivative	NA	NA	NA	NA	NA	NA	NA			24934.6	NA	21968.1	33221.9	27129.4	24823.8	NA	NA	NA	NA	NA
358	Androst-2-en-17-amine, 4,4-dimethyl-N-(2-phenylethyl)-, (5.alpha.)-	NA	2.56037e+06	NA	NA	NA	830720	668789	595719	638881	699341	286768	237532	353900	268916	228633	379991	357460	344586	349708	295790
359	Androst-2-en-17-amine, N-(2-phenylethyl)-, (5.alpha.)-	NA	NA	NA	NA	NA	69042	51371		43156.8	50700.7	NA	NA	NA	NA	NA	NA	NA	NA	NA	NA
360	Anhydro 5-mercapto-3-methyl-1,2,3,4-oxatriazolium hydroxide	514670	571344	605497	538006	607570	39033	4.36114e+06				NA	NA	NA	NA	NA	NA	NA	NA	NA	NA
361	Anthraquinone, 1-(o-chlorophenyl)-	NA	NA	NA	NA	NA	18895.8	18168.2	17350.3	11097.1	13176.3	NA	NA	NA	NA	NA	NA	NA	7173.25	NA	NA
362	Arabinofuranose, 1,2,3,5-tetrakis-O-(trimethylsilyl)-	118414	124181	132351	126514	143915	NA	NA				NA	NA	NA	20826.7	NA	35872	42106	43701.3	48089.9	43512
363	Arachidonic acid	201672	308410	NA	334820	229014	NA	NA				NA	NA	NA	NA	NA	NA	NA	NA	NA	NA
364	Arachidonic acid, TMS derivative	390413	429062	722522	599995	510213	NA	NA				NA	NA	NA	NA	NA	NA	NA	NA	NA	NA
365	Arsonic acid, methyl-	NA	NA	NA	NA	NA	NA	NA				95611	75522.1	NA	NA	NA	NA	NA	NA	NA	NA
366	Azelaic acid, 2TMS derivative	665788	702126	778286	693578	754345	NA	NA				NA	24419.6	NA	NA	13277.8	NA	NA	14498.1	NA	NA
367	Behenic acid, TMS derivative	NA	NA	NA	NA	NA	28314.4	23611.3	29612.1	26912		21047.3	22595.1	27034	24499.2	22606.5	24103.3	19716.5	21445.9	21951.9	21800.2
368	benzenamine, N,N'-1,2-acenaphthylenediylidenebis-	245713	NA	409879	NA	404895	NA	NA				NA	NA	NA	15845.8	NA	NA	NA	NA	NA	NA
369	Benzene, (bromomethyl)pentafluoro-	NA	NA	NA	NA	NA	NA	57807.4	71098			NA	NA	48793.9	65909.8	41502.6	73269	34036.5	88869	NA	NA
370	benzene, 1,1'-(1-methylethylidene)bis[4-methyl-	NA	NA	NA	NA	NA	NA	28370.7	26968.3	29614.3		13136	NA	NA	NA	NA	NA	13333.1	NA	14117.2	18353.7
371	Benzene, 1,2,3-trichloro-	NA	NA	NA	NA	NA	48802.2	NA				NA	NA	NA	NA	NA	60186.2	12662.7	22829.1	NA	NA
372	Benzene, 1,3,5-trichloro-	21273	NA	NA	NA	22493.5	36460.1	20629.5	20427.1	18922.4	16212.1	17120.2	21368.6	18483.8	21863.2	17056.1	21729.3	21312.3	19661.7	21943.8	27074.6
373	Benzene, 1-chloro-2-(methoxymethoxy)-	751468	896003	1.03631e+06	963217	NA	NA	617596	765203		819173	NA	NA	NA	882929	NA	NA	NA	NA	NA	NA
374	Benzo[1,2-b:5,4-b']bisbenzofuran	2.41061e+06	NA	2.26705e+06	NA	2.39352e+06	NA	NA				NA	NA	NA	NA	NA	NA	NA	NA	NA	NA
375	benzo[b]thiophene-3-carbonitrile	NA	NA	NA	NA	NA	NA	NA				NA	NA	NA	NA	NA	NA	NA	NA	NA	NA
376	Benzo[c]cinnoline-5(6H)-acetic acid, .alpha.,.alpha.-diphenyl-	NA	NA	NA	79145.2	NA	90267.4	NA		79291	72309.5	NA	79450.1	NA	83560.7	73466.2	NA	NA	NA	NA	NA
377	Benzo[d,E]isocoumarin, 3,3-dimethyl-	51527	NA	NA	NA	NA	NA	52503.5	44816.3	47133.9	41262.2	NA	NA	38356.6	53479.4	NA	42626.6	46485.9	39866.6	54827.6	NA
378	Benzo-12-crown-4, 4'-(1,4,6,7-tetrahydro-1-methyl-5,8-dioxoimidazo[4,5-e][1,4]diazepin-7-yl)-	NA	NA	NA	NA	NA	16404.6	13946.3	17215.3		13726.2	NA	NA	NA	NA	NA	NA	NA	NA	NA	NA
379	Benzoic acid, 4-(4-butylcyclohexyl)-, 2,3-dicyano-4-(pentyloxy)phenyl ester	NA	NA	NA	NA	NA	37819.4	NA		25152.2	52529.6	21100.4	NA	NA	31156.2	NA	NA	NA	18737.7	16238.4	20941.1
380	Benzoic acid, 4-(4-butylcyclohexyl)-, 4-butoxy-2,3-dicyanophenyl ester	NA	NA	NA	NA	NA	NA	NA			52919.8	24574	19640.6	23019.8	NA	NA	70425.7	NA	22101.2	15851.8	20910.9
381	Bicyclo[2.2.2]oct-2-ene, 1,4,5,5,6,6-hexafluoro-2,3-dimethyl-	98577.7	NA	NA	NA	NA	NA	NA	195066			NA	NA	NA	158446	80076	NA	NA	NA	NA	NA
382	Bis(trimethylsilyl)phosphite	NA	NA	NA	NA	NA	NA	NA				71366.1	NA	NA	66047.9	62537.8	NA	NA	NA	NA	NA
383	Bis[Methyl(pentamethylene)]disiloxane	NA	NA	NA	NA	NA	NA	NA				10315.3	NA	NA	NA	NA	17702.4	8117.11	8400.37	NA	NA
384	Borane, diethyl(decyloxy)-	NA	40889.5	NA	NA	33883	58513.4	NA	17353.4	30893.4	43807.3	45095.6	15799.2	NA	NA	32275.8	NA	34291.9	30674	49130.3	NA
385	Butanal, 2,3,4-tris[(trimethylsilyl)oxy]-, O-methyloxime, [R-(R*,R*)]-	NA	NA	NA	NA	NA	NA	NA				NA	NA	NA	NA	NA	NA	NA	NA	NA	168164
386	Butane, 1,1'-oxybis[4-chloro-	NA	NA	NA	NA	NA	NA	NA				NA	NA	NA	NA	NA	NA	NA	NA	NA	NA
387	Butane-1,3-diol, 1-methylene-3-methyl-, bis(trimethylsilyl)ether	51392.7	46706.5	45079.9	45436.8	NA	47087.6	45926.6	51594.8		42449.3	46885.2	38622.2	48687.7	50448.7	39322.1	44689.9	44799.8	52505.5	NA	42369.5
388	Butanedioic acid, 2TBDMS derivative	166278	NA	148047	NA	168349	NA	NA				NA	NA	NA	NA	NA	NA	NA	NA	NA	NA
389	Butanoic acid, 2-(pentafluoropropionylamino)-, isopropyl ester, D-	NA	NA	NA	NA	NA	30470.6	11134.6	28230.6			NA	NA	NA	NA	NA	NA	26257.8	NA	NA	NA
390	Butanoic acid, 2,2-dimethyl-3-[(trimethylsilyl)oxy]-, trimethylsilyl ester	266286	220210	169475	211137	224352	584790	382420	64222.1	73214.7		363060	411549	42709	288909	304667	NA	NA	23696.7	NA	36827.8
391	Butanoic acid, 3,4-bis[(trimethylsilyl)oxy]-, trimethylsilyl ester	120720	115166	113844	NA	124647	NA	NA				54391.6	NA	NA	NA	NA	NA	NA	NA	NA	NA
392	Canavanine, tetra(trimethylsilyl)-	96817.4	84572.3	74888.7	NA	NA	NA	NA				NA	NA	NA	NA	NA	NA	NA	NA	NA	NA
393	carbamic acid, N-(trimethylsilyl)-, trimethylsilyl ester	NA	62878	70369.4	NA	75557.7	94848.1	NA				65110.1	31560	NA	NA	NA	43580.2	48492.8	48776.5	NA	NA
394	carbamic acid, N-[2-[(trimethylsilyl)oxy]-1,1-bis[[(trimethylsilyl)oxy]methyl]ethyl]-, trimethylsilyl ester	NA	NA	NA	NA	NA	460955	333034	356397	374623	394415	256561	NA	216198	253002	219331	36929.4	NA	NA	NA	NA
395	Carbonic acid, bis(2-ethylhexyl) ester	497991	527880	598864	532853	599496	NA	NA				NA	NA	NA	NA	NA	NA	NA	NA	NA	NA
396	Carbonic acid, eicosyl vinyl ester	NA	NA	658671	NA	534884	NA	NA			32482.5	NA	NA	NA	NA	22793.1	NA	27049.4	NA	23541.5	NA
397	Carbonic acid, monoamide, N-(2,4-dimethoxyphenyl)-, 2-methoxyethyl ester	252713	279950	309472	291105	332708	NA	NA				NA	NA	NA	NA	NA	NA	NA	NA	NA	NA
398	Carbonic acid, monoamide, N-octyl-, decyl ester	NA	NA	NA	NA	NA	NA	NA				98810.8	NA	NA	124990	NA	103643	NA	103358	97723.6	81780.9
399	Carbonic acid, octadecyl vinyl ester	53594.6	46171.2	NA	NA	NA	NA	NA				NA	NA	NA	NA	NA	28323.7	24888	NA	NA	NA
400	Chloest-2-eno[2,3-b]naphthalene, 7'-methyl-	71985	NA	262659	116401	124114	NA	NA				NA	NA	NA	NA	NA	NA	NA	NA	NA	NA
401	Cholest-2-eno[2,3-c]naphthalene, 7'-methyl-	78520.1	NA	125474	NA	141428	NA	NA				NA	NA	NA	NA	NA	NA	NA	NA	NA	NA
402	Cholest-5-en-3-ol (3.beta.)-, 3-phenyl-2-propenoate	78374.4	104162	105532	NA	92554.6	NA	NA				NA	NA	NA	NA	NA	NA	NA	NA	NA	NA
403	Cholest-5-en-3-ol (3.beta.)-, acetate	23711.6	26980.8	26039.3	21809	NA	NA	NA				NA	NA	NA	NA	NA	NA	NA	NA	NA	NA
404	Cholest-5-ene, 3-(methoxymethoxy)-, (3.beta.)-	NA	27385.3	NA	NA	NA	NA	NA				NA	NA	NA	NA	NA	NA	NA	NA	NA	NA
405	Cholest-7-en-3-ol, (3.beta.,5.alpha.)-, TMS derivative	112680	127475	134729	121523	146128	NA	NA				NA	NA	NA	NA	NA	NA	NA	NA	NA	NA
406	Cholesteryl normal-heptylate	28419.6	NA	25563.1	20781.5	29434.9	NA	NA				NA	NA	NA	NA	NA	NA	NA	NA	NA	NA
407	Cis-3-ethyl-endo-tricyclo[5.2.1.0(2.6)]decane	NA	NA	876054	780170	931510	NA	NA				NA	NA	NA	NA	NA	NA	NA	NA	NA	NA
408	cis-Methyl 11-eicosenoate	NA	NA	NA	NA	NA	599096	560497	631810	541242	539271	544722	596183	654462	590497	547971	535719	549010	655402	573632	521571
409	Cyclobutane, 1,2-diphenyl-	NA	NA	NA	NA	NA	NA	38171.6				48603.9	NA	NA	NA	NA	32630.2	42040.8	56341.1	NA	NA
410	Cyclobutanol, TMS derivative	NA	NA	NA	NA	NA	NA	NA				NA	52029.6	38042.3	37482.3	NA	NA	37749.9	NA	36189.8	52354.9
411	Cyclodecasiloxane, eicosamethyl-	939607	1.89816e+06	270524	NA	754135	2.02451e+06	254470	491145		1.30277e+06	266799	866595	162894	309449	1.40597e+06	1.67203e+06	1.05032e+06	116758	51190.1	93486
412	Cycloheptanol, TBDMS derivative	NA	87240.9	89082.4	81234.2	93007	NA	NA				NA	NA	NA	NA	NA	NA	NA	NA	NA	NA
413	Cycloheptasiloxane, tetradecamethyl-	NA	NA	NA	NA	NA	1.85545e+06	NA			1.16488e+06	414918	341233	NA	238761	479869	488823	294623	154436	106626	107232
414	Cyclohexaneacetic acid, TMS derivative	128813	NA	NA	NA	NA	NA	454528			2.73671e+06	NA	NA	NA	NA	NA	969591	982016	1.06447e+06	1.02822e+06	928580
415	Cyclohexanecarboxylic acid, 2-phenylethyl ester	NA	NA	NA	NA	NA	NA	NA				NA	NA	NA	NA	NA	NA	NA	51782.2	43647.9	38237.1
416	Cyclohexasiloxane, dodecamethyl-	352570	310675	386423	NA	344661	766155	155548	322082	84742.6	641859	143804	369427	144342	177407	572607	535341	572066	223295	175555	180960
417	Cyclononasiloxane, octadecamethyl-	310012	366243	178023	NA	266333	678120	143675	215760		791162	206489	408033	NA	156813	606692	771185	413524	59514.3	55955.5	67466.2
418	Cyclooctane, 1-methyl-3-propyl-	NA	NA	NA	40966.4	NA	33824.9	NA		41578.2		35735.8	NA	NA	41697.6	39345.1	35432.1	NA	NA	NA	NA
419	Cyclooctasiloxane, hexadecamethyl-	384588	651852	84339.1	NA	349157	1.18225e+06	NA			837473	229668	416090	NA	178972	375282	473302	406391	NA	NA	51231.8
420	Cyclopentasiloxane, decamethyl-	NA	116285	185631	274135	424435	628088	229105	370104	130854	533585	202540	385543	185454	204279	586659	410213	369011	500957	136660	241754
421	Cyclopentene, 3-methyl-1-(trimethylsilyloxy)-	350201	345055	359842	410859	300215	NA	NA				NA	NA	NA	NA	NA	NA	NA	NA	NA	NA
422	D-(-)- Erythrofuranose, tris(trimethylsilyl) ether (isomer 1)	64827.3	66195.7	67869.8	NA	NA	NA	NA				NA	NA	NA	NA	NA	NA	NA	NA	NA	NA
423	D-(-)-Rhamnose, tetrakis(trimethylsilyl) ether, methyloxime (syn)	NA	NA	NA	NA	NA	NA	NA				NA	NA	NA	NA	NA	NA	NA	NA	NA	NA
424	D-(-)-Ribofuranose, tetrakis(trimethylsilyl) ether (isomer 1)	NA	NA	NA	NA	NA	NA	NA				286391	NA	270912	316263	270791	NA	NA	NA	NA	NA
425	D-(-)-Ribofuranose, tetrakis(trimethylsilyl) ether (isomer 2)	NA	143330	NA	NA	NA	NA	NA				309083	317219	NA	307358	273909	38019.5	48937.5	NA	NA	NA
426	Decane	NA	NA	NA	NA	NA	NA	NA				NA	35248.6	NA	NA	NA	38189	NA	NA	30112.2	36971.3
427	Decane, 1-iodo-	NA	NA	NA	NA	NA	NA	26321	40653	27924.6		30225.9	NA	74572.1	NA	NA	22370.2	44218.7	21085.4	10426.5	NA
428	Decane, 2,5,9-trimethyl-	NA	NA	NA	NA	NA	NA	NA				NA	NA	NA	NA	NA	35066.7	NA	34930.2	NA	NA
429	Decane, 3,8-dimethyl-	71279.2	NA	NA	40649.8	50931.9	28235.6	29222.1	60493.9		20581.5	25950.6	15444.3	30112.6	33874.8	66542.2	25879.1	38512.3	16878.4	NA	NA
430	Decane, 4-ethyl-	NA	NA	NA	NA	NA	NA	NA				NA	NA	NA	NA	NA	NA	44035.7	NA	NA	NA
431	Decanedioic acid, bis(2-ethylhexyl) ester	NA	NA	NA	NA	NA	195665	182900	203289	196243	176180	127802	138023	189681	142384	143551	NA	NA	NA	NA	NA
432	Decyl octyl ether	NA	NA	NA	NA	NA	NA	NA				44847.2	NA	NA	NA	NA	NA	28051.6	NA	31486.3	38407
433	Dehydroabietic acid, TMS derivative	NA	NA	NA	NA	NA	NA	NA			35770.6	NA	NA	NA	NA	NA	NA	NA	NA	NA	NA
434	d-Erythrotetrofuranose, tris-O-(trimethylsilyl)-	68377.5	61333.4	NA	57080.6	NA	NA	NA				NA	NA	NA	NA	NA	NA	NA	NA	NA	NA
435	Dibutyl phthalate	674794	726542	931461	783063	948206	NA	NA		115824		124590	148348	NA	NA	129500	NA	NA	NA	NA	NA
436	Dichloroacetic acid, 6-ethyl-3-octyl ester	NA	NA	NA	NA	NA	NA	NA			20086.3	NA	19286	NA	17653.7	17974.7	NA	NA	NA	NA	NA
437	Didodecylphosphine oxide	NA	NA	NA	NA	NA	80114.2	NA				80868.3	NA	NA	NA	NA	79102.4	73839.8	NA	NA	NA
438	Diethanolamine, 3TMS derivative	NA	NA	NA	66896	NA	65093.6	50763.2			53704.1	NA	NA	NA	NA	57471.9	38026.9	50731.9	NA	NA	54182.6
439	Diethyl aminomalonate, TMS derivative	NA	NA	41010.7	39578.4	NA	NA	NA		43194.6		45288.5	NA	NA	46791.2	37533.9	48597.3	NA	NA	NA	NA
440	Diethylene glycol, 2TMS derivative	NA	NA	NA	NA	NA	211536	NA				15185.4	15571.4	NA	18782.6	12889.7	17341.5	17375.3	15824.6	15496.3	NA
441	Difenoxin	NA	NA	NA	NA	NA	NA	NA				NA	NA	NA	NA	NA	NA	20434.1	NA	23621.4	20865.7
442	Dihydrophytol, TMS derivative	617003	724665	785987	730604	770332	NA	NA				NA	NA	NA	NA	NA	NA	NA	NA	NA	NA
443	Dihydrouracil, 2TMS derivative	321033	353244	393287	347477	392919	NA	166926	87239.5	99794.6		61637.2	60489.8	68472.4	66751.5	62462.7	NA	NA	NA	NA	NA
444	Dimethoxymethyl-hydroxy-triphenyl phosphide	NA	NA	NA	NA	NA	NA	NA				NA	NA	NA	NA	NA	NA	NA	NA	NA	NA
445	Dimethyl diphenylsilane	45116.7	NA	NA	NA	NA	43534.9	43580.2		45273	38555.9	35546.6	39382.8	37278.9	46687	42343.6	53727	46366.8	44920.1	42729.3	41900.5
446	Dimethyl(trimethylsilylmethyl)ethoxysilane	NA	NA	NA	NA	NA	261093	184624	186429	184829	158214	NA	NA	NA	NA	NA	NA	NA	NA	NA	NA
447	Disilane, pentamethyl-	NA	1.67285e+06	1.47087e+06	NA	1.57188e+06	NA	NA				NA	NA	NA	NA	NA	NA	NA	NA	NA	NA
448	Disiloxane, hexamethyl-	262699	129501	120103	91859.7	107238	259540	NA			4.10531e+06	101824	79009.2	101034	102726	91443	147247	97947.3	67429	141336	66250.7
449	Disulfide, di-tert-dodecyl	71189.2	91579.2	95043.2	80895.6	123925	NA	NA				NA	NA	NA	NA	NA	NA	NA	NA	NA	NA
450	D-Lactose, (isomer 1), 8TMS derivative	NA	NA	NA	NA	NA	NA	NA	147348			135539	185437	192832	NA	NA	NA	NA	NA	NA	NA
451	D-Lactose, octakis(trimethylsilyl) ether, methyloxime (isomer 1)	NA	NA	NA	NA	NA	207125	NA	137308			109893	149225	164235	NA	NA	NA	NA	NA	NA	NA
452	D-Lactose, octakis(trimethylsilyl) ether, methyloxime (isomer 2)	NA	NA	NA	NA	NA	NA	NA		95615.3		NA	117939	NA	NA	NA	NA	NA	NA	NA	NA
453	Doconexent	NA	NA	NA	NA	NA	NA	NA	75585.3		50279.1	69727.6	NA	NA	60912	63409.9	31263.5	NA	NA	NA	40711.6
454	Docosane, 11-butyl-	NA	NA	NA	NA	NA	NA	NA				NA	NA	NA	NA	NA	47113.7	NA	NA	NA	NA
455	Docosane, 1-iodo-	NA	NA	NA	NA	NA	110976	NA	67744.4			NA	NA	NA	NA	70881.9	70804.8	76827.1	51847.1	NA	44787.9
456	Dodecanal, O-methyloxime	538755	417904	503719	449551	NA	NA	NA				NA	NA	NA	NA	NA	NA	NA	NA	NA	NA
457	Dodecane	NA	NA	NA	NA	NA	NA	NA	21688	115417		43923.7	NA	31580.2	NA	NA	49104.5	60468.9	58557.5	NA	NA
458	Dodecane, 1-iodo-	NA	97345.5	80516.9	74807	91957.5	155553	80874.3	87632.5	92282.2	163289	72828.7	103457	97874.4	45618.8	73329.6	108945	63205.7	63525.6	42592.9	60642.3
459	Dodecane, 2,6,10-trimethyl-	NA	NA	NA	72743.3	NA	NA	44387.7			42907.4	47941.4	31893.5	14279.7	36498.6	142160	40030.5	29648.1	78362.7	37854.5	48437.6
460	Dodecane, 2,6,11-trimethyl-	NA	NA	NA	NA	NA	NA	53318.2			119103	63714.5	32019.8	NA	NA	NA	68474.7	67150.3	104515	NA	NA
461	Dodecane, 2,7,10-trimethyl-	NA	NA	NA	NA	NA	142655	169634	141832	101439	149239	164287	178780	130655	99701	157428	162561	172500	160960	100808	115944
462	Dodecane, 4,6-dimethyl-	NA	NA	NA	NA	NA	184818	119871			81956.2	100159	41722.7	106758	NA	85882.9	126640	106509	NA	NA	81775.5
463	Dodecane, 4-methyl-	NA	NA	NA	25582.2	NA	37230.2	36165.6				37525	NA	NA	NA	NA	15254.8	30728.7	14165.2	NA	8226.64
464	Dodecanoic acid, 1-methylethyl ester	NA	NA	NA	NA	NA	85921	52125.3			51011.7	70328.8	45042.4	66593.8	59662.1	52590	NA	NA	63607.7	47944	46207.7
465	Dopamine, 4TMS derivative	NA	NA	NA	NA	NA	NA	NA			40454.8	24196.6	NA	NA	NA	NA	NA	NA	NA	NA	NA
466	d-Proline, N-allyloxycarbonyl-, allyl ester	NA	NA	NA	NA	NA	31190.8	55656.5	24998		45876	30635.3	24836.3	29031.3	28947.4	23869.7	62149.7	36915.3	43597.3	58970.5	26568
467	Eicosane	NA	NA	NA	NA	NA	76445.2	NA	44878.5	82619.1	93872.8	58069.2	NA	105515	95860.9	89055.1	71367.6	42917.4	65695.6	114797	79830.4
468	Eicosane, 1-iodo-	88742.9	69218.4	70103.4	NA	NA	48736.5	60507.5	41487.7			NA	NA	NA	NA	NA	NA	NA	NA	NA	NA
469	Eicosane-1,2-diol, isopropylidene derivative	NA	NA	NA	NA	NA	NA	61153.4	126716	122903		NA	NA	61854	NA	NA	NA	NA	NA	NA	NA
470	Eicosapentaenoic Acid, TMS derivative	299267	291122	298027	268338	300983	NA	NA				NA	NA	NA	NA	NA	NA	NA	NA	NA	NA
471	Erythritol, 4TMS derivative	NA	21849.8	23857.8	19734.4	24099.1	NA	19186.5		37899.1		14768.3	27920	NA	18304.2	NA	NA	NA	NA	NA	NA
472	Estra-1,3,5(10)-trien-6-one, 3,17-bis(acetyloxy)-2-methoxy-, (17.beta.)-	NA	NA	NA	NA	35493.7	NA	43488.9	44889.2	43799.8		22080.3	NA	NA	NA	NA	NA	NA	NA	NA	21684.5
473	Ethanol, 2-(methylamino)-, N-trifluoroacetyl, O-(tert-butyldimethylsilyl)	3.82839e+06	4.08638e+06	4.10697e+06	4.09067e+06	4.45163e+06	4.50619e+06	4.44602e+06	4.35858e+06	4.511e+06	4.20807e+06	4.14798e+06	4.10987e+06	4.5757e+06	4.6439e+06	4.0922e+06	4.29978e+06	4.31244e+06	4.677e+06	4.6848e+06	4.09409e+06
474	Ethanolamine, 3TMS derivative	NA	NA	99630	NA	NA	40094.5	NA			85941.5	NA	71639.8	NA	59174.8	NA	33304.8	42380.7	50935.8	NA	NA
475	Ethyl .alpha.-D-glucopyranoside, 4TMS derivative	NA	NA	298333	NA	NA	212049	233551	131188	85126.8	135308	116073	159222	110700	117909	103520	NA	NA	NA	NA	NA
476	Ethyl 3-hydroxy-2,2-dimethylbutanoate, TMS derivative	NA	NA	NA	NA	NA	61281.8	69631.6	74364.8	70676.8	36970.2	NA	NA	NA	NA	NA	NA	NA	NA	NA	NA
477	Ethylene glycol, 2TBDMS derivative	NA	NA	NA	NA	NA	191197	NA	161394	168180	163879	NA	NA	NA	NA	NA	NA	NA	NA	NA	NA
478	Fumaric acid, butyl 2,4-dimethylpent-3-yl ester	209118	199923	188260	NA	NA	NA	NA				NA	NA	NA	NA	NA	NA	NA	NA	NA	NA
479	Glucose, 5TMS derivative	241569	242641	299334	342982	399347	84679.1	133832		40904.8		61452.9	116516	89374.9	44574.4	91326.1	NA	NA	104633	NA	NA
480	Glycerol monostearate, 2TMS derivative	3.70262e+06	5.16829e+06	2.90412e+06	2.58409e+06	5.33272e+06	NA	NA	524039	446063		NA	NA	NA	NA	18310.7	NA	6638.1	NA	NA	NA
481	Glycine, 3TMS derivative	NA	NA	NA	NA	84871.6	NA	NA				44175.8	55147.8	NA	NA	75059	31031.2	NA	NA	NA	NA
482	Glycine, N-(2-methyl-1-oxo-2-propenyl)-N-(trimethylsilyl)-, trimethylsilyl ester	216757	202326	222273	203919	256686	198202	206205	245453	198009	229191	146015	NA	317076	257940	162464	234486	202541	253695	238694	174091
483	Glycine, N-[4-[(trimethylsilyl)oxy]benzoyl]-, trimethylsilyl ester	NA	NA	NA	NA	NA	11359	11366.9	10537.6	10329.6	10603.5	13794.6	10456.6	15114.7	12545.7	NA	NA	NA	NA	NA	NA
484	Glycine, TMS derivative	134274	NA	NA	464566	594399	NA	214943				NA	NA	NA	NA	NA	NA	NA	NA	NA	NA
485	Glycolic acid, 2TMS derivative	124615	NA	111565	NA	103106	146517	117036	110463	106347	89795.2	113487	73199.8	87012.3	NA	64218.9	161602	NA	NA	NA	83964.5
486	Heneicosane	NA	NA	NA	NA	NA	205232	211216	235465	224878	216618	167724	105713	353711	192249	344749	157304	164614	421435	209379	202742
487	Heneicosanoic acid, methyl ester	1.28803e+06	1.35195e+06	1.537e+06	1.31241e+06	1.60804e+06	1.44645e+06	1.3125e+06	1.60421e+06	1.31612e+06	1.30137e+06	1.35451e+06	1.52134e+06	1.62787e+06	1.44668e+06	1.36759e+06	1.29531e+06	1.33393e+06	1.66017e+06	1.40715e+06	1.28823e+06
488	Heptacosane	NA	NA	NA	NA	NA	NA	101066		30099.3	202489	NA	NA	NA	114081	NA	NA	132203	NA	90985.5	NA
489	Heptadecane	139042	144730	72516.8	69245.4	72138.7	65649.2	168552	55402.3	50065.2	53672.9	108759	139487	174096	108060	113509	200804	58773.9	155049	235362	149716
490	Heptadecane, 2,6,10,15-tetramethyl-	232847	204507	253267	251945	NA	NA	NA				NA	NA	NA	NA	NA	NA	NA	NA	NA	NA
491	Heptadecane, 2-methyl-	NA	NA	NA	NA	NA	29172.9	31723.7	27690.5	23584.7	30099	32217.9	29620.8	35808.7	32401.3	28660	34385.4	32669.3	40564.4	31591.9	27701.4
492	Heptadecane, 3-methyl-	NA	NA	NA	NA	NA	NA	NA	26823.7			30000.4	NA	NA	NA	21963.4	29251.6	NA	16987.6	32780.3	NA
493	Heptadecanoic acid, glycerine-(1)-monoester, bis-O-trimethylsilyl-	1.4289e+06	1.46235e+06	1.51147e+06	1.30265e+06	1.76228e+06	NA	NA				NA	NA	NA	NA	NA	NA	NA	NA	NA	NA
494	Heptadecanoic acid, TMS derivative	169363	NA	169940	131095	NA	NA	NA				NA	NA	NA	NA	NA	NA	NA	NA	NA	NA
495	Heptanedioic acid, 2TBDMS derivative	2.4323e+06	2.75258e+06	2.88506e+06	2.72325e+06	3.08033e+06	191275	173607	167071	174086	159824	16345.6	15479	17484.3	16749.9	15706.8	NA	NA	NA	NA	NA
496	Heptanoic acid, TMS derivative	35276	37003	NA	60029.9	42176.6	NA	NA				NA	NA	NA	NA	NA	NA	NA	NA	NA	NA
497	Heptasiloxane, hexadecamethyl-	178374	178529	NA	NA	NA	665868	227802	105152		180998	182533	111443	105376	84146.3	93749.2	297893	375290	108006	75925.2	87721.8
498	Hexacosanoic acid, TMS derivative	79863.5	98249.2	102528	92892.9	105284	NA	NA				NA	NA	NA	NA	NA	NA	NA	NA	NA	NA
499	Hexadecane	127975	52186.1	68361.4	225124	415419	372306	294209	351560	207483	380132	408520	405411	186200	251589	265592	340093	451315	379396	209161	229468
500	Hexadecane, 1-iodo-	NA	NA	NA	NA	NA	28841.2	22135.3	33265.1		20471.6	NA	NA	28210.7	NA	41791.9	22482.9	27596	NA	NA	27915.1
501	Hexadecane, 2,6,10,14-tetramethyl-	NA	NA	NA	NA	NA	NA	54850.4	40737.7			74386.2	NA	NA	NA	NA	53732.2	NA	54793.8	NA	51882.5
502	Hexadecane, 2-methyl-	NA	NA	69465.6	57808.5	82470.9	66276.4	56080.5	61366.3	44864.6	63945.5	55402.9	62861.9	68311.2	43887.3	62511.6	62195.6	66296.7	67485.1	62849.3	50534
503	Hexadecane, 4-methyl-	NA	78645	NA	NA	65309.4	NA	NA				NA	NA	NA	NA	NA	NA	NA	32784.1	41573.1	31785.7
504	Hexadecane-1,2-diol, 2TMS derivative	635132	612707	601170	NA	573054	NA	NA				NA	NA	NA	NA	NA	NA	NA	NA	NA	NA
505	Hexadecanoic acid, ethyl ester	64143.4	77384.4	51313.7	39485.8	59235.1	76820.6	NA	22178.2		55561.6	31753.6	40039.5	NA	23068.3	50967	47063.7	49849.4	NA	NA	NA
506	Hexane, 3,3-dimethyl-	NA	NA	NA	NA	NA	NA	NA				20427.6	15641	NA	15764.1	NA	32168.5	36042.9	13715.4	NA	27412.2
507	Hexasiloxane, tetradecamethyl-	NA	NA	NA	NA	NA	NA	NA				NA	NA	NA	NA	NA	20872.7	22566.2	NA	25270.9	NA
508	Hexyl octyl ether	NA	NA	NA	NA	NA	NA	NA				NA	NA	NA	NA	NA	17832.4	NA	21488.7	40493.6	NA
509	Homosalate, TMS derivative	987013	1.15939e+06	618592	949600	1.64161e+06	64466	52487.3	64810.6	49055.7	75234	51322.4	72254.8	56574.4	87284	51112.8	49376	53474.2	46656.5	75455.7	107915
510	Hydroxylamine, 3TMS derivative	NA	NA	NA	NA	NA	33907.8	24523.1		31509.7	25804	95996.2	23360.4	NA	29441.9	40305.3	37905	35768.7	24703.1	32530.3	NA
511	Iminodiacetic acid, N-[[5-fluorenyloxy]carbonyl]-	108759	179357	NA	236253	NA	177777	166075	193909	156861	216606	152173	180650	238703	197944	162413	174056	162559	216914	198122	156935
512	Isopimaric acid, TMS	96828.5	105453	129098	84929.6	131253	NA	NA				NA	NA	NA	NA	NA	NA	NA	NA	NA	NA
513	Isopropyl palmitate	NA	NA	NA	NA	NA	NA	NA				12181.5	NA	19017.6	NA	17435	NA	NA	NA	NA	NA
514	L-(-)-Fucose, tetrakis(trimethylsilyl) ether, methyloxime (anti)	239337	252040	305466	254717	289521	139225	183598	193930	178603		NA	NA	NA	NA	NA	NA	NA	NA	NA	NA
515	L-(-)-Fucose, tetrakis(trimethylsilyl) ether, methyloxime (syn)	307162	317963	NA	266142	289665	NA	NA	191473			NA	NA	NA	96657	NA	NA	NA	NA	NA	NA
516	L-(-)-Fucose, tetrakis(trimethylsilyl) ether, trimethylsilyloxime (isomer 2)	146549	137164	145827	128083	NA	302666	NA				NA	NA	NA	NA	NA	NA	NA	NA	NA	NA
517	L-(+)-Lactic acid, 2TMS derivative	NA	NA	NA	NA	NA	8.24562e+06	NA				NA	NA	NA	NA	NA	NA	NA	NA	NA	NA
518	L-(+)-Threose, tris(trimethylsilyl) ether (isomer 1)	282844	NA	275025	266866	67724.4	234426	NA			221400	NA	45128.1	NA	NA	252652	321671	259750	NA	NA	NA
519	Lactic acid dimer, bis(trimethylsilyl)-	908734	NA	NA	NA	NA	124958	201170	191373	162440	128469	NA	NA	NA	NA	46545.7	NA	NA	NA	NA	NA
520	Lactic Acid, 2TMS derivative	1.11228e+06	788310	744995	632835	642570	NA	4.07411e+06	7.60329e+06	8.04278e+06	5.58767e+06	1.23303e+06	1.03112e+06	1.00643e+06	1.05036e+06	849788	515073	379934	377718	411315	530132
521	Lactose, 8TMS derivative	NA	NA	NA	NA	NA	178765	NA	158811	194661	150436	209177	NA	197184	207637	179529	NA	NA	NA	NA	NA
522	Lactulose, octakis(trimethylsilyl) ether, methyloxime (isomer 2)	72407.2	68963.1	75652.7	55305.7	60229.1	NA	NA				NA	NA	NA	NA	NA	NA	NA	NA	NA	NA
523	l-Alanine, n-propargyloxycarbonyl-, ethyl ester	NA	254669	209595	203655	NA	198310	231952	212149	209555	192917	190491	214616	217821	226913	194736	222148	209550	222215	222806	197860
524	L-Aspartic acid, 3TMS derivative	NA	NA	NA	NA	NA	3.88744e+06	1.83693e+06		1.85093e+06	1.33988e+06	NA	NA	NA	377358	NA	NA	NA	NA	NA	NA
525	L-Cysteine, 3TMS derivative	NA	NA	NA	NA	NA	NA	NA				NA	NA	NA	NA	NA	22536.4	35111.1	24278.9	NA	25169.3
526	Lignoceric acid, TMS derivative	285869	337130	367597	318694	380465	22845.8	NA				NA	NA	NA	NA	NA	NA	NA	NA	NA	NA
527	Linoelaidic acid, trimethylsilyl ester	NA	540152	1.55413e+06	132031	161449	NA	NA				NA	NA	NA	NA	NA	NA	NA	NA	NA	NA
528	Linolool oxide, TMS derivative	NA	NA	NA	NA	NA	NA	NA				NA	NA	NA	NA	NA	68545	NA	59564.8	NA	59532.3
529	L-Leucine, 2TBDMS derivative	NA	NA	NA	NA	NA	NA	NA				NA	NA	NA	NA	NA	117665	121775	NA	NA	104886
530	L-Leucine, N-(N-acetylglycyl)-, butyl ester	466780	536819	567257	511567	NA	NA	605154	560358	547359	501636	531393	554336	574904	595407	522138	554006	553019	602206	591187	518284
531	L-Leucine, N-methyl-N-(hexyloxycarbonyl)-, eicosyl ester	NA	64047.5	NA	60097.9	NA	63409.3	60073.2		56543.3	55457.9	47303.2	NA	72331	59396.3	57375.4	63894.5	56771.3	68342.9	NA	65053.4
532	l-Norvaline, N-(2-methoxyethoxycarbonyl)-, hexadecyl ester	NA	NA	NA	NA	NA	53535.3	50712.4	72052.4	37305.2	30483.7	26126.8	32898.5	NA	NA	NA	NA	NA	NA	27594.2	NA
533	l-Norvaline, N-(2-methoxyethoxycarbonyl)-, pentadecyl ester	NA	63543.3	73178.5	NA	NA	50784.5	78334.1		40175.3		NA	NA	NA	NA	NA	NA	NA	NA	NA	NA
534	l-Norvaline, N-(2-methoxyethoxycarbonyl)-, undecyl ester	79240.7	NA	NA	32245.7	38383.6	37763.8	NA	36589.6	76475.2		34516.9	39282.7	39633.5	35445.4	32109.9	9979.18	NA	NA	NA	NA
535	l-Norvaline, n-propargyloxycarbonyl-, hexyl ester	NA	NA	NA	NA	NA	NA	NA				NA	NA	NA	NA	NA	51728.4	57235.4	NA	54151.2	48461.4
536	l-Proline, N-allyloxycarbonyl-, isohexyl ester	NA	NA	NA	NA	NA	NA	NA				NA	NA	29871.5	29068.2	NA	26988.9	NA	NA	29898.2	NA
537	l-Proline, N-allyloxycarbonyl-, propyl ester	NA	NA	NA	NA	NA	NA	NA				NA	NA	NA	NA	NA	51934.5	NA	62961.2	32878.5	NA
538	L-Rhamnose, 4TMS derivative	NA	NA	NA	NA	NA	25327.3	NA				NA	NA	NA	18051.8	NA	65334.5	NA	NA	141276	166903
539	Malic acid, 4-ethyl ester, 2TMS	NA	NA	NA	111197	NA	NA	149339	173450		141525	NA	NA	NA	NA	NA	NA	NA	NA	NA	NA
540	Malonamide, 2TMS derivative	333107	293085	295925	326044	294407	NA	47024.3				NA	NA	NA	NA	NA	NA	NA	NA	NA	NA
541	m-Cresol, TMS derivative	NA	NA	NA	NA	NA	39901.4	44963.1	42778.9		39698.8	56194.4	42482.7	66335.5	50412.2	43780.8	NA	NA	NA	NA	NA
542	Methanone, (3-amino-2-benzofuryl)(4-methylphenyl)-	NA	NA	NA	NA	NA	NA	NA				NA	NA	NA	NA	NA	4243.66	3899.62	4278.05	4324.2	3748.45
543	methanone, bis(phenylsulfonyl)-, 2-phenylhydrazone	2.64236e+06	2.34194e+06	NA	2.04685e+06	2.42086e+06	NA	8.39111e+06				3.23161e+06	NA	NA	NA	NA	NA	8.41569e+06	3458.81	NA	NA
544	Methoxyamine, TMS derivative	635836	541872	686668	757556	732164	261357	406197	450119	754881	774191	245482	NA	262013	261040	387476	200916	152188	196443	179809	203850
545	Methyl .alpha.-Lyxofuranoside, 3TMS derivative	164163	NA	NA	NA	NA	NA	NA				46728.4	NA	NA	NA	NA	39700.6	34935.9	38235.2	47411.6	NA
546	Methyl 12-hydroxystearate, TMS derivative	NA	NA	NA	NA	NA	33518.2	28169.7	28719	25609.9	29611	29400.7	29893.7	33573.5	31586.6	24569.4	28212.3	26483.1	30746.4	30701.2	28139.2
547	Methyl 2,6-dihydroxybenzoate, 2TMS derivative	NA	NA	NA	NA	NA	9633.56	6911.64				NA	NA	NA	NA	NA	NA	NA	NA	NA	NA
548	Methyl 3-hydroxyoctadecanoate, TMS derivative	2.18069e+06	2.53884e+06	2.57115e+06	2.40058e+06	2.77081e+06	NA	NA				NA	NA	NA	NA	NA	NA	NA	NA	NA	NA
549	Methyl myristoleate	455380	467064	592295	457898	596458	461989	440807	608687	428923	466826	376196	539961	546507	516529	455520	371336	388968	603893	495698	421316
550	Methylmaleic acid, 2TMS derivative	NA	682922	NA	107105	NA	130207	NA		104191		134409	NA	NA	NA	NA	NA	142391	NA	147171	NA
551	Methylmalonic acid, 2TMS derivative	NA	NA	NA	NA	NA	651053	604364		706365		NA	NA	NA	589651	NA	NA	NA	NA	288143	NA
552	Mevalonolactone, TBDMS derivative	NA	NA	NA	NA	NA	218374	165122	156846	150149	106654	NA	NA	NA	NA	NA	NA	NA	NA	NA	NA
553	Mevalonolactone, TMS derivative	NA	NA	NA	NA	NA	255015	157567		160850		NA	NA	NA	NA	NA	NA	NA	NA	NA	NA
554	Monolaurin, 2TMS derivative	4.58994e+06	5.30513e+06	5.41507e+06	4.97072e+06	5.53473e+06	533203	490321	485212	457315	503907	473813	476908	546120	524713	463151	514823	481372	519639	548293	463907
555	Myristic acid, TMS derivative	4.14734e+06	3.78709e+06	NA	NA	NA	NA	NA				NA	NA	NA	NA	NA	NA	NA	NA	NA	NA
556	Myristin, 1,3-diaceto-2-	88372.7	78384.4	72792.9	31290.1	50021.8	NA	NA				NA	NA	NA	NA	NA	NA	NA	NA	NA	NA
557	Myristin, 2,3-diaceto-1-	9925.46	12381.8	NA	24002.1	NA	NA	NA				NA	NA	NA	NA	NA	NA	NA	NA	NA	NA
558	Myrtenoic acid, trimethylsilyl ester	NA	NA	NA	NA	NA	181310	169277		136261		NA	NA	NA	59107.6	NA	NA	NA	NA	NA	NA
559	N-(2,6-Dichlorophenyl)-2,2-difluoro-2-(2,3,3,4,4,5,5-heptafluorotetrahydrofuran-2-yl)acetamide	NA	NA	NA	NA	NA	NA	NA				NA	NA	NA	2200.33	NA	NA	1734.9	2976.22	1748.9	NA
560	N-(3-(Trimethylsilyl)propyl)acetoacetamide	233986	183689	NA	NA	NA	NA	NA				159341	126410	NA	NA	NA	118176	132253	NA	148055	113537
561	N,N-Bis{2-[(trimethylsilyl)oxy]ethyl}dodecanamide	NA	NA	NA	NA	NA	44364.1	30733.6	30474.1	28958.7	36712.7	NA	NA	12692.4	12269.4	NA	NA	NA	NA	NA	NA
562	N,N'-Di-acridin-9-yl-hydrazine	NA	NA	NA	NA	NA	NA	NA				NA	NA	27352.9	29454.1	19471.1	NA	NA	NA	NA	NA
563	N,O-Bis(trimethylsilyl)carbamate	74653.8	85887.2	78940	87831.3	NA	85595.1	89796.8	74573.1	87050.1	209604	50111	47415.3	50303	68485.4	61784.1	48535.4	43376.9	50856.2	59808.9	54722.8
564	N1,N4-Bis(tert-butyldimethylsilyl)succinamide	NA	NA	NA	869552	NA	NA	32434.1			37906.4	NA	NA	NA	NA	NA	19150.8	16126.9	NA	NA	NA
565	naphtho[1,2-b]furan-2(3H)-one, 5-hydroxy-4-(octadecylthio)-	NA	NA	NA	NA	NA	54803.4	46886.1		40389.5		40938.5	NA	NA	38314.4	NA	NA	38726.2	NA	NA	NA
566	N-Carboxyethylrhodanine	NA	NA	NA	NA	NA	NA	NA				NA	NA	NA	NA	NA	27968.6	NA	27065.8	NA	21455.6
567	N-Ethylamphetamine	NA	NA	NA	NA	NA	NA	NA				NA	NA	NA	NA	NA	113393	NA	NA	NA	NA
568	N-Ethyldiethanolamine, 2TMS derivative	NA	NA	NA	71276.9	NA	84575.3	69440.9		78192.8	75218.8	105091	89606.4	86153.7	83589.3	71838.4	NA	NA	NA	NA	NA
569	N-Methyltrifluoroacetamide, TMS derivative	3.33454e+06	3.55694e+06	3.38098e+06	2.79213e+06	3.26386e+06	2.41925e+06	2.56357e+06	2.27056e+06	2.21893e+06	2.02999e+06	2.3487e+06	2.3868e+06	2.43468e+06	2.21121e+06	1.95103e+06	2.34208e+06	2.36394e+06	2.49921e+06	2.28757e+06	2.14669e+06
570	Nonadecane	NA	96709	NA	NA	102881	82834.1	108146	86139.3	61955.5	109724	89112.6	121310	76539.4	NA	41463.7	85240.9	54966.5	18707.5	46057.1	NA
571	Nonadecanoic acid, TMS derivative	272804	329510	355259	330307	362442	NA	NA				NA	NA	NA	NA	NA	NA	NA	NA	NA	NA
572	Nonadecanoic acid-glycerine-(1)-monoester, bis-O-trimethylsilyl-	NA	NA	NA	NA	NA	NA	NA			19852.9	14449.1	14051	NA	15580.9	13587.2	16122.6	13645.2	21175.7	16100.7	18768.2
573	Nonane, 1-iodo-	NA	NA	NA	NA	NA	24062.2	NA			31008.1	NA	12972.8	NA	15476.2	31260.9	NA	NA	NA	NA	NA
574	Nonane, 2-methyl-5-propyl-	NA	NA	NA	NA	NA	NA	50241.2				NA	NA	57899.8	NA	NA	NA	66501.4	NA	NA	NA
575	Nonane, 5-methyl-5-propyl-	NA	62902.8	NA	NA	NA	22016.5	NA	21269.8	16724.8	24255.1	14654.3	14793.8	20805.9	NA	NA	22559.2	21588.7	21532.2	15148.9	14149.7
576	o-Acetotoluidide, 5'-chloro-4'-nitro-	NA	NA	NA	NA	NA	NA	NA				NA	NA	31855.9	NA	NA	26166.6	NA	33568.1	37048.8	NA
577	Octadecane	NA	269105	92102.4	NA	266078	153675	66560	57388.4	163414	135246	167549	112795	176580	90544.3	91589.2	154293	187531	111966	122575	97988.5
578	Octadecanoic acid, 2,3-bis[(1-oxotetradecyl)oxy]propyl ester	153686	200723	NA	212921	NA	NA	NA				NA	NA	NA	NA	NA	NA	NA	NA	NA	NA
579	Octadecanoic acid, 2-oxo-, methyl ester	1.50403e+06	1.18485e+06	634848	471534	NA	NA	NA				NA	NA	NA	NA	NA	NA	NA	NA	NA	NA
580	Octane, 2,7-dimethyl-	NA	NA	NA	NA	NA	171250	13089.2				25102	124516	28357.3	NA	NA	NA	44161.7	NA	NA	NA
581	Octatriene, 1,3-trans-5-trans-	513797	545105	559690	NA	587554	NA	NA				NA	NA	NA	NA	NA	NA	NA	NA	NA	NA
582	o-Ethyl o-3-methylcyclohexyl methylphosphonate, trans-	NA	58942.6	45768.9	NA	37023.4	NA	NA				NA	NA	NA	NA	NA	NA	NA	NA	NA	NA
583	O-Ethylhydroxylamine, 2TMS derivative	NA	NA	NA	NA	NA	NA	NA				40290.3	36948.7	45025.4	47534.9	NA	45930.6	40538.7	44876.5	47078.2	41603.5
584	Oleanitrile	825959	NA	NA	NA	448805	51945.9	13607.9	15904.9			18545.7	NA	NA	NA	NA	NA	NA	NA	NA	457043
585	Oleic Acid, (Z)-, TMS derivative	468494	601658	96880.7	390057	81196.2	NA	NA				NA	NA	NA	13116	NA	15241.9	13265.6	NA	NA	NA
586	Oxalic acid, 2TMS derivative	513114	NA	NA	NA	638525	8.35725e+06	NA				832613	NA	NA	NA	804365	391418	332828	461302	44657.3	NA
587	p-(Isopropylsulfamoyl)benzoic acid	57672.5	57507.9	58867.9	NA	69303.7	63932.5	56764.1			55460.3	57979.1	54721.3	59965.4	59295.9	51890.3	64224.3	49116.7	NA	69911.2	48026.4
588	Palmitelaidic acid, TMS derivative	107144	98528.8	NA	133355	152482	NA	NA				NA	NA	NA	NA	NA	NA	NA	NA	NA	NA
589	Palmitic Acid, TMS derivative	913305	1.03074e+06	916481	1.02598e+06	1.14163e+06	NA	90133.3		87134.3		NA	NA	NA	NA	NA	NA	NA	NA	NA	NA
590	p-Cresol, TMS derivative	NA	NA	NA	NA	NA	66083	NA	28327.8		55142.1	43934.8	69300.2	72216.9	67731	62292	NA	NA	NA	NA	NA
591	Pentadecane	NA	107084	NA	NA	NA	62391.2	147599	196387	102783		105050	68719.5	139536	45515.6	49350.6	76738.8	73880.5	59825.7	245047	65428.1
592	Pentadecane, 2,6,10,14-tetramethyl-	NA	NA	NA	NA	NA	NA	NA	58685.5			42209.1	36020	NA	41126.5	43660.1	59975.3	34860.7	NA	NA	38707.6
593	Pentadecane, 2,6,10-trimethyl-	NA	NA	NA	NA	NA	NA	76630.5	109773			97768	NA	93177.5	NA	NA	96202.9	89059.5	114399	90075.8	67286.4
594	Pentadecanoic acid, glycerine-(1)-monoester, bis-O-trimethylsilyl-	1.22065e+06	925151	1.30832e+06	1.73537e+06	684957	301214	285025	278713	260537	260535	276552	259066	290172	287240	245408	286725	279994	299778	295743	265428
595	Pentadecanoic acid, methyl ester	NA	NA	NA	NA	NA	1.40798e+06	1.44033e+06	1.3509e+06	1.21152e+06	1.18124e+06	1.3243e+06	1.38727e+06	1.30261e+06	1.27797e+06	1.20672e+06	1.3119e+06	1.39618e+06	1.33113e+06	930211	1.114e+06
596	Pentadecanoic acid, TMS derivative	1.03687e+07	1.09463e+07	1.17077e+07	1.08529e+07	1.23161e+07	49748.9	40038.4	45865	43281.6	41072.5	43849.3	37461.8	39793.4	41237.3	36706	30645.4	29654.9	28797	31748.8	27181
597	Pentafluorobenzoic acid, tridec-2-ynyl ester	673136	1.02479e+06	1.06504e+06	1.0296e+06	NA	NA	NA				NA	NA	NA	NA	NA	NA	NA	NA	NA	NA
598	Pentane, 3-ethyl-2,4-dimethyl-	57740.7	62045.6	71511.4	63589.7	NA	75666.1	62449.5		72370.5	64281	68037.8	67249.4	NA	NA	72265	68772.7	73205.7	77260.4	77832.6	64169.5
599	Pentanedioic acid, 2-(methoxyimino)-, bis(trimethylsilyl) ester	NA	NA	NA	NA	NA	NA	NA				27129.4	NA	33610.4	32011.3	30298.8	NA	NA	NA	NA	NA
600	Pentanedioic acid, 2,2-dimethyl-, bis(1-methylpropyl) ester	NA	NA	NA	NA	NA	NA	NA				66243.2	49684.1	48115.1	NA	NA	NA	51849.3	NA	NA	NA
601	Pentanedioic acid, 2-[(trimethylsilyl)oxy]-, bis(trimethylsilyl) ester	118730	122320	108297	75278.9	122362	150422	134484	138204	134485	140714	306982	307009	332109	340401	300518	NA	NA	NA	NA	NA
602	Pentanoic acid, 3-methyl-2-[(trimethylsilyl)oxy]-, trimethylsilyl ester	948361	1.07103e+06	1.16265e+06	995102	1.16744e+06	953500	485750	636758	610303	366664	NA	NA	NA	NA	NA	NA	NA	NA	NA	NA
603	Pentanoic acid, 5-oxo-5-[(6,7,8,9-tetrahydrobenzo[b]benzofuran-2-yl)amino]-	NA	NA	NA	NA	NA	22788.5	25522.1				25126.6	NA	NA	NA	NA	NA	NA	NA	NA	NA
604	Pentasiloxane, dodecamethyl-	297380	410202	402682	299909	362677	565707	598980	533735	529263	410939	464822	447033	425236	454525	418889	359418	300957	340698	351781	292334
605	Pentenoic acid, 4-[(trimethylsilyl)oxy]-, trimethylsilyl ester	NA	226286	200328	245230	203619	157354	189256		272126	125265	72081.3	NA	157823	261493	248815	96060.8	109651	154990	229757	137186
606	Pentitol, 1,3-didesoxy-tris-O-(trimethylsilyl)-	NA	NA	NA	NA	NA	44518.5	80052.3			46983.8	NA	NA	NA	NA	NA	NA	NA	NA	NA	NA
607	Phenol, 2,4-bis(1,1-dimethylethyl)-, phosphite (3:1)	49411.9	51003.5	44485.2	44065	51329.1	94229.5	96466	136271	120935	125885	77322.2	98480.2	114162	128474	94574	99988.2	89521.2	136332	92914.2	66223.2
608	Phosphine, [2-(6-methyl-2-pyridyl)ethyl](phenyl)-[3-(di-t-butylphosphino)propyl]-	28545.1	NA	NA	NA	NA	58938.7	53388	46470.6	46053.2	49755	21442.9	NA	NA	20657.1	16005.5	24582.2	23167.5	NA	22767	19606
609	Phosphine, 1,2-ethanediylbis[dicyclohexyl-	4.26167e+06	4.4978e+06	3.73075e+06	1.77918e+06	3.98455e+06	74732.2	NA				NA	NA	69481.8	NA	NA	NA	NA	NA	NA	NA
610	Phosphinimidic amide, N'-(aminochlorodiphenylphosphoranyl)-N-pentyl-P,P-diphenyl-	NA	NA	NA	NA	NA	NA	NA				NA	NA	NA	NA	NA	NA	NA	1428	NA	NA
611	Phosphoric acid, bis(trimethylsilyl)monomethyl ester	510203	NA	NA	NA	NA	NA	28162.1	18400.2			NA	27404.2	NA	36219.4	27509.8	NA	NA	33465.3	22913.4	16095.3
612	Phthalic acid, 2-fluorophenyl isobutyl ester	NA	NA	NA	NA	NA	NA	NA				NA	NA	NA	NA	NA	NA	NA	NA	NA	NA
613	Phthalic acid, 3-methylbutyl octyl ester	NA	NA	NA	NA	NA	NA	NA				40385.9	NA	NA	NA	NA	36499.2	NA	NA	47414	42771.4
614	Phthalic acid, butyl 2-chloropropyl ester	NA	NA	NA	NA	NA	134559	117779	116852	122621		155540	NA	NA	150270	NA	NA	125794	NA	NA	155376
615	Phthalic acid, butyl 3-methylbutyl ester	293621	289128	294893	269115	287802	147228	130435	140410	135912	132389	130206	137023	148948	168908	124075	141805	145542	134726	147737	153019
616	Phthalic acid, di(2-methylbutyl) ester	NA	273048	NA	231429	NA	NA	53797.1	56909.9	49521.7		NA	NA	53538.2	NA	NA	NA	NA	NA	NA	NA
617	Phthalic acid, di(3-methylphenyl) ester	276301	558433	373090	304136	406405	1.65733e+06	NA				NA	NA	NA	NA	NA	NA	1.72037e+06	NA	NA	NA
618	Propanamide, 2,2-dimethyl-N-(2'-t-butylcarbonylphenyl)-	NA	NA	NA	NA	NA	276036	227549		227773	239869	155165	152349	156739	NA	135387	NA	NA	NA	NA	NA
619	Propanoic acid, 2-(methoxyimino)-, trimethylsilyl ester	256500	195671	191781	229349	181266	220672	164112	156221		301252	105816	129611	135463	177984	183376	129100	120041	167702	200217	125217
620	Propanoic acid, 3-(1,2,3,5,6,11b-hexahydro-11H-pyrrolo[2,1-a]-.beta.-carbolin-11b-yl)-, methyl ester	320904	NA	310178	254448	266801	NA	NA				NA	NA	NA	NA	NA	NA	NA	NA	NA	NA
621	propanoic acid, 3-hydroxy-2-(hydroxymethyl)-2-methyl-, 2-[3-[(methylsulfonyl)amino]phenyl]hydrazide	NA	NA	NA	NA	NA	10031.7	8542.17	10321.5			NA	NA	NA	NA	NA	NA	NA	NA	NA	NA
622	Propylene glycol, 2TMS derivative	119028	116428	117053	96757.5	131885	8.46342e+06	1.09961e+06				NA	825712	NA	NA	NA	NA	NA	NA	NA	NA
623	Pyrogallol, 3TMS derivative	NA	NA	NA	NA	NA	NA	NA				58113.2	NA	NA	NA	NA	64822.7	78989.8	NA	NA	NA
624	Ricinoleic acid, 2TMS derivative	NA	NA	NA	NA	NA	NA	308582	278254			NA	NA	NA	NA	NA	NA	NA	NA	NA	NA
625	Sarcosine, N-(1-naphthoyl)-, hexyl ester	155555	171559	198845	NA	216421	NA	NA				NA	NA	NA	NA	NA	NA	NA	NA	NA	NA
626	Sarsasapogenin 3-tosylate	1.8827e+06	2.57774e+06	2.94077e+06	2.03509e+06	2.33873e+06	NA	NA				NA	NA	NA	NA	NA	NA	NA	NA	NA	NA
627	Sebacic acid, 2TMS derivative	7.12709e+06	7.44547e+06	7.31217e+06	6.96398e+06	7.81062e+06	2.29809e+06	2.17753e+06	2.15752e+06	2.30058e+06	2.11574e+06	530364	506263	576831	569298	512230	NA	NA	NA	NA	NA
628	silanamine, N-(2-methoxyethyl)-1,1,1-trimethyl-N-(trimethylsilyl)-	217606	175361	NA	157312	174778	NA	NA		151043		NA	NA	NA	137595	NA	NA	NA	187068	NA	NA
629	Silanamine, N,N'-methanetetraylbis[1,1,1-trimethyl-	NA	NA	NA	NA	NA	55895.6	32395.3	76507.7	68792.1	82688.4	63970.9	64093.6	93581.8	90930.6	119830	80814.1	76046	103560	54632.8	62401.3
630	silanamine, N-heptyl-1,1,1-trimethyl-N-(trimethylsilyl)-	124389	132751	128046	124738	132311	NA	128712			103160	135233	112814	137163	130064	105286	130910	135234	132413	120837	122860
631	s-Indacene-1,7-dione, 2,3,5,6-tetrahydro-3,3,5,5-tetramethyl-	NA	NA	NA	NA	NA	14875.1	11506.7		8567.03	22245.9	12628.5	NA	NA	13384.8	NA	21665.9	NA	NA	7518.34	NA
632	Stearic acid, 2-(1-octadecenyloxy)ethyl ester, (E)-	NA	733502	259355	243219	348183	NA	NA				NA	NA	NA	NA	NA	NA	NA	NA	NA	NA
633	Stigmast-5-ene, 3.beta.-(trimethylsiloxy)-, (24S)-	307730	375202	426922	345546	440611	NA	NA				NA	NA	NA	NA	NA	NA	NA	NA	NA	NA
634	Stigmastanol, TMS derivative	210621	230533	259395	192719	227902	NA	NA				NA	NA	NA	NA	NA	NA	NA	NA	NA	NA
635	Succinic acid, 2-(2-chlorophenoxy)ethyl hexyl ester	291181	574818	589270	742556	NA	NA	NA				NA	NA	NA	NA	NA	NA	NA	NA	NA	NA
636	Succinyl lactate di-TMS	NA	NA	NA	NA	NA	251862	275131	294146	295244	239055	43343	73709.1	88088.2	81972.9	68249	NA	NA	NA	NA	NA
637	Sulfurous acid, 2-ethylhexyl undecyl ester	NA	NA	NA	NA	NA	NA	NA			16871.6	NA	NA	NA	25813.8	NA	28062.3	14982.3	NA	15312.2	NA
638	Sulfurous acid, 2-propyl tetradecyl ester	NA	NA	NA	NA	NA	NA	37208.1			32399.9	23180.7	23853.3	26415.5	24528.5	NA	28330.7	NA	NA	NA	16734.7
639	Sulfurous acid, 2-propyl tridecyl ester	NA	NA	NA	NA	NA	NA	NA				17575.8	NA	120875	67326.8	NA	NA	NA	NA	43441	19020.1
640	Sulfurous acid, 2-propyl undecyl ester	NA	NA	NA	NA	NA	51715.8	NA			19205	NA	59505.8	NA	NA	NA	NA	23264.5	59793.4	NA	NA
641	Sulfurous acid, dodecyl 2-propyl ester	110795	99042.2	NA	NA	NA	NA	NA	57576.3		25879.6	32134.6	44074.4	69394.6	22519.8	28480.1	24432.2	NA	25996.4	NA	NA
642	Sulfurous acid, nonyl 2-propyl ester	NA	NA	NA	NA	NA	NA	NA				NA	NA	NA	NA	NA	NA	NA	91928.6	NA	NA
643	Sulfurous acid, pentyl 2-propyl ester	NA	NA	NA	NA	NA	NA	NA				NA	NA	NA	NA	NA	NA	NA	NA	NA	NA
644	Terephthalic acid, cyclobutyl dodecyl ester	520820	222083	225427	220285	243755	NA	NA				NA	NA	NA	NA	NA	NA	NA	NA	NA	NA
645	Tetracosane	NA	NA	NA	NA	NA	81983.3	37002	46491.4	155965	117949	69801.9	NA	67085	27948.9	39097.3	63071.9	83629	45114.8	68408.9	56159.2
646	Tetradecane	NA	NA	NA	NA	NA	NA	90338.3	72192.4		68996.7	41532.1	76943.6	53761.7	47855.8	61931	112344	80749.4	72643.3	28735.5	67014
647	Tetradecane, 1-(methylsulfinyl)-	NA	NA	NA	NA	NA	NA	NA				17207.3	NA	NA	NA	17234	26850.2	13519	19757.8	NA	18271.7
648	Tetradecane, 1-iodo-	NA	NA	NA	NA	NA	41766.8	NA				38363.8	NA	19997.6	53110.9	88247.2	NA	28414.2	NA	44492.5	34776.3
649	Tetradecane, 4-ethyl-	NA	NA	NA	NA	NA	NA	NA				NA	NA	NA	NA	NA	NA	20350.9	NA	NA	NA
650	Tetraethylene glycol, 2TMS derivative	NA	NA	NA	NA	NA	109451	68948.9		69516.6		NA	NA	NA	NA	NA	NA	NA	NA	NA	NA
651	Tetrasiloxane, decamethyl-	603798	686748	674095	581660	784428	737869	564137	713662	521280	379751	579997	692828	592997	659567	650333	678552	707665	763657	527547	709708
652	Thiazole, 2-(butylthio)-	NA	NA	NA	NA	NA	NA	NA				NA	81940.3	78038.6	43110.3	35031.4	NA	NA	NA	NA	NA
653	Thiazolidine-2,5-dione	238258	178828	222349	180792	213777	NA	NA			415510	NA	68594.6	NA	NA	NA	NA	NA	NA	NA	NA
654	Thiophene, 2-nitro-	955055	333159	NA	762997	1.50923e+06	NA	NA				NA	NA	NA	NA	NA	NA	NA	NA	NA	NA
655	Tributylamine	NA	NA	NA	NA	NA	139505	121467	138437	140972	125121	NA	24013.1	NA	NA	NA	NA	NA	NA	NA	NA
656	Tricarbomethoxyethylene	NA	NA	NA	NA	NA	NA	75354.9	50775.5	65625		NA	NA	NA	NA	NA	61594.3	NA	NA	74244.4	74281.7
657	Tricosanoic acid, 2-methoxy-, methyl ester	NA	NA	NA	NA	NA	222962	291238	510988	250232	845183	321686	495032	318615	372372	293721	306945	148415	709274	408785	NA
658	Tricosanoic acid, methyl ester	1.18763e+06	1.33799e+06	1.48731e+06	1.22988e+06	1.5478e+06	1.37553e+06	1.29689e+06	1.5838e+06	1.34252e+06	1.3061e+06	1.27558e+06	1.45393e+06	1.62171e+06	1.43459e+06	1.34743e+06	1.16688e+06	1.23484e+06	1.66356e+06	1.41074e+06	1.31104e+06
659	Tricyclo[4.2.2.0(1,5)]decan-7-one	23785.7	34721.3	34293.8	39633.2	46050.4	NA	NA				NA	NA	NA	NA	NA	NA	NA	NA	NA	NA
660	Tricyclo[4.3.1.0(2,5)]decane	NA	NA	NA	NA	NA	406936	NA		339059	335034	NA	NA	NA	378400	350193	NA	408584	NA	350033	329374
661	Tridecane	NA	NA	NA	NA	NA	77900.3	128759		58452.2	68198	57108	61361.3	91748.3	62616.8	NA	NA	49657.2	NA	88609.3	NA
662	Tridecanoic acid, methyl ester	1.27141e+06	1.20891e+06	1.55308e+06	1.18651e+06	1.61461e+06	1.60446e+06	1.51539e+06	1.79657e+06	1.36561e+06	1.37907e+06	1.25315e+06	1.63298e+06	1.71791e+06	1.63755e+06	1.4349e+06	1.32311e+06	1.3852e+06	1.91088e+06	1.62697e+06	1.37127e+06
663	Tridecanoic acid, TMS derivative	2.39027e+06	2.53567e+06	2.82707e+06	2.53173e+06	2.83141e+06	NA	NA				NA	NA	NA	NA	NA	NA	NA	NA	NA	NA
664	Triethylene glycol, 2TMS derivative	NA	NA	NA	NA	NA	141376	61454	15964.5			12398.2	NA	NA	NA	NA	18135.7	NA	NA	NA	NA
665	Trifluoroacetamide, TMS derivative	NA	NA	213300	NA	NA	NA	170614	213500		189052	252109	302432	NA	NA	231453	299538	NA	265691	NA	225874
666	Trifluoroacetic acid,n-tridecyl ester	NA	NA	NA	NA	NA	10130	15683.3			9332.39	NA	NA	NA	NA	NA	NA	NA	NA	NA	NA
667	Trimethylsilyl (3Z)-7-oxo-3-{2-[(trimethylsilyl)oxy]ethylidene}-4-oxa-1-azabicyclo[3.2.0]heptane-2-carboxylate	189258	NA	201497	209395	212585	NA	NA				NA	NA	NA	NA	NA	NA	NA	NA	NA	NA
668	Trimethylsilyl 3,5-bis(trimethylsilyloxy)-3-methylvalerate	NA	NA	NA	NA	NA	NA	NA				61463.3	NA	61596.3	65820.1	NA	NA	NA	NA	NA	NA
669	Tris-(2-methoxy-propyl)-amine	NA	NA	NA	NA	NA	NA	NA	88263.7			NA	NA	NA	NA	NA	NA	NA	NA	NA	NA
670	Tris(trimethylsilyl)amine	44439	53795	61628.1	53643.9	62279.3	69396.6	56888.9	58107.6	58298.8	53677.6	52858.2	54925	59027.7	61001.6	50882	56416.2	58587.2	61029	63814.9	53502.8
671	Tris(trimethylsilyl)carbamate	NA	43199.8	40690.9	40470.7	40405.4	34658.1	45061.9	42934.9		36490.6	31929.3	NA	48992.9	46402	38412.4	26393.1	41006.2	33383	46752.2	41552.2
672	Trisiloxane, 1,1,1,5,5,5-hexamethyl-3,3-bis[(trimethylsilyl)oxy]-	89659.4	NA	NA	159825	177004	99904.9	135734	154497	123097	105861	166631	62103.1	NA	214947	125503	63129	126666	NA	131959	NA
673	trisiloxane, 1,1,1,5,5,5-hexamethyl-3-[(trimethylsilyl)oxy]-	NA	NA	NA	NA	NA	NA	NA				NA	NA	17293.4	14926.5	12190.4	NA	NA	15496.6	13531.5	NA
674	Trisiloxane, octamethyl-	305746	342155	380510	369290	402509	359582	373283	489089	475427	453890	385695	418961	449192	469318	453343	396780	386840	508499	463084	325785
675	Tromethamine, 3TMS derivative	NA	NA	NA	NA	NA	284451	216875	126254	146690	231234	61982.2	78327.5	40020.5	71144.9	56766.3	NA	NA	NA	NA	NA
676	Undecane, 2,10-dimethyl-	NA	NA	NA	59152	NA	72615.7	65309	72195	50029	96290.8	58625	57884.2	74089.4	66012.9	59871	52096.4	56256.7	28166.2	65790.8	52826
677	Undecane, 2,6-dimethyl-	NA	NA	NA	NA	NA	NA	26864				NA	NA	24268	NA	NA	47059.3	NA	NA	NA	NA
678	Undecane, 2,8-dimethyl-	NA	NA	37776.9	NA	NA	42348.1	36931.7	40348.9	30320.7	44305.3	31034.5	37913.1	43677.1	NA	37733.7	NA	31844.9	38022.8	NA	29886.2
679	Undecane, 2-methyl-	NA	NA	NA	NA	NA	45639.5	NA	34250.7			NA	NA	26157.4	NA	NA	NA	16208	NA	NA	19664.9
680	Undecane, 3,5-dimethyl-	NA	NA	NA	NA	NA	84298.1	56332.3	49251.2	47372.5	55969.9	52133.6	42705	NA	49204.9	51600.8	54894.8	44596.9	NA	46534.5	NA
681	Undecane, 3,7-dimethyl-	NA	92749.7	67513.4	NA	NA	NA	73043.5	77489.7	47958.1		NA	NA	58687.7	68837.2	NA	NA	71317.2	NA	NA	NA
682	Undecane, 3,8-dimethyl-	76660.9	128036	NA	NA	NA	241201	101538		29496	42405.3	117476	73831.1	115905	43333.4	162238	183017	156849	217964	102153	73566.5
683	Undecane, 3,9-dimethyl-	NA	NA	NA	NA	NA	81835.2	77805.2	76958.2		90749.7	79690.6	55244.3	84280.3	76918.4	90245.9	NA	95566.8	76623.9	76558.6	63416.5
684	Undecane, 3-methyl-	NA	NA	NA	NA	NA	NA	NA			32833.8	42252.6	47865.1	NA	NA	44565.1	45824.7	NA	NA	NA	NA
685	Undecane, 4,6-dimethyl-	NA	NA	NA	NA	NA	58293.5	NA				NA	15232.9	NA	NA	NA	53567.4	NA	NA	NA	NA
686	Undecane, 4,7-dimethyl-	71965.6	83844.4	NA	54726.9	NA	100735	64183.2	75085.6	58330.2	114529	75460.5	142634	62892.9	51148.8	85527	59672.5	92932.4	97116.7	55608.9	67364.7
687	Undecane, 4,8-dimethyl-	29190.9	NA	NA	NA	44671.2	34097.5	NA		33035.6		24704.7	31801.5	40427.3	35444.1	35346.2	42413.7	68923.7	37415.6	42202.6	11606.1
688	Undecane, 4-ethyl-	NA	NA	NA	NA	NA	21077.1	NA		10521.5		14272.4	NA	NA	NA	NA	69991.2	NA	16005.5	41435	NA
689	Undecane, 5,5-dimethyl-	NA	NA	NA	NA	NA	10996.4	NA		12518.8	44616.5	NA	NA	NA	NA	NA	NA	NA	NA	NA	NA
690	Undecane, 5,7-dimethyl-	NA	NA	NA	NA	NA	NA	23363.8			26497.8	15802.7	NA	NA	NA	NA	89114.6	33370.4	NA	NA	NA
691	Undecanoic acid, methyl ester	1.15455e+06	1.04451e+06	NA	1.01083e+06	NA	1.21737e+06	1.18477e+06	1.46765e+06	1.18045e+06	1.21002e+06	1.03174e+06	1.31264e+06	1.39177e+06	1.26982e+06	1.19703e+06	942556	952678	NA	1.2412e+06	NA
692	Undecanoic acid, TMS derivative	659197	762265	917979	761503	836306	NA	NA				NA	NA	NA	NA	NA	NA	NA	NA	NA	NA
693	Uracil, 2TMS derivative	214820	140297	142423	135629	156519	1.18166e+06	1.09416e+06	1.10396e+06	1.21408e+06	1.09998e+06	665776	684215	731653	776062	670313	6153.98	NA	NA	NA	NA
694	Urea, 2TBDMS derivative	476959	501084	661718	475910	538891	67786.2	50954.9	53530.5	54986	1.8265e+06	343555	435150	580731	663848	471352	NA	NA	NA	NA	NA
695	Xanthene, 9,9-dimethyl-	346723	331963	387499	NA	NA	NA	NA				NA	NA	NA	NA	NA	NA	NA	NA	NA	NA
696	Xanthine, 9-phenyl-	NA	NA	NA	NA	NA	NA	NA				222359	NA	NA	236244	NA	NA	NA	NA	NA	NA
697	Xylo-hexos-5-ulose, 2,3,4,6-tetrakis-O-(trimethylsilyl)-, bis(O-methyloxime)	NA	NA	NA	NA	NA	NA	395727		337302	395490	226223	NA	239131	NA	NA	NA	NA	NA	NA	NA

## Sheet: Hexane
Kefir metabolites in a fly model for Alzheimer’s Disease
Authors: Letícia Leandro Batista1*, Serena Mares Malta1, Heitor Cappato Guerra Silva1, Luiza Diniz Ferreira Borges1, Lays Oliveira Rocha1, Jéssica Regina da Silva1, Tamiris Sabrina Rodrigues1, Gabriela Venturini2, Kallyandra Padilha3, Alexandre da Costa Pereira2, Foued Salmen Espindola1, Carlos Ueira-Vieira1*.
Supplementary Table S1: Metabolites identified in kefir fractions
b. Metabolites present in the Hexane (Hex) fraction
Samples	Hexane_1	Hexane_2	Hexane_3	Hexane_4	Hexane_5	# of replicates present
.delta. Amino levulinic acid tri-TMS	98377.5	91994.9	102638	86107.9	105656	5
[1004] phosphoric acid [9.966]	4.69153e+06	3.12788e+06	2.22826e+06	1.64509e+06	1.88171e+06	5
[101713] glucoheptonic acid 2 [19.615]	2.62775e+06	2.85875e+06	3.50477e+06	2.85211e+06	3.44547e+06	5
[10457] suberic acid [15.316]	81809.6	101656	100287	61657.6	73438.3	5
[10465] heptadecanoic acid [19.8]	6.6628e+06	7.45314e+06	8.30344e+06	7.58216e+06	8.40637e+06	5
[10467] arachidic acid [22.367]	643116	755506	811577	765182	868953	5
[107689] L-(+) lactic acid [6.851]	835951	676048	680892	512530	470332	5
[11005] myristic acid [16.887]	8.37181e+06	7.72155e+06	9.6563e+06	8.9719e+06	1.00866e+07	5
[1110] succinic acid [10.509]	8.54087e+06	8.65602e+06	8.19963e+06	8.48492e+06	8.83139e+06	5
[169019] D-threitol [12.954]	235571	256465	213313	193063	256904	5
[206] D (+) galactose 2 [17.662]	166308	180919	180073	236422	180509	5
[220001] rhamnose 1 [15.574]	308193	310600	323602	283913	342456	5
[2266] azelaic acid [16.359]	387512	427304	483207	443653	462011	5
[239] Beta- alanine 1 [12.044]	1.35415e+06	1.31907e+06	1.48305e+06	1.31416e+06	1.48596e+06	5
[243] benzoic acid [9.594]	607656	586172	720638	603243	726077	5
[258531] digitoxose 1 [14.22]	80898.3	151102	147109	136339	162894	5
[262] 2,3-butanediol 2 [6.55]	475772	425783	447486	371292	379901	5
[2682] 1-hexadecanol [18.045]	1.80447e+06	1.8825e+06	2.21095e+06	2.07234e+06	2.35523e+06	5
[268779] N-methylglutamic acid 1 [12.426]	260831	256059	276652	222827	264707	5
[2969] capric acid [12.399]	8.20761e+06	8.44866e+06	9.12873e+06	7.72715e+06	7.99477e+06	5
[304] cholesterol [27.555]	3.35248e+06	3.43336e+06	3.2057e+06	3.00421e+06	3.34079e+06	5
[33032] L-glutamic acid 3 (dehydrated) [13.232]	271530	284342	302053	262142	296460	5
[379] caprylic acid [9.81]	424549	451661	515633	499224	545853	5
[3848] 3-phenyllactic acid [13.981]	2.66264e+06	2.95102e+06	3.11257e+06	2.8199e+06	3.20821e+06	5
[3893] lauric acid [14.789]	8.44607e+06	8.43376e+06	8.41211e+06	8.3921e+06	8.46632e+06	5
[4114] xanthotoxin 2 [20.715]	7.31814e+06	7.82876e+06	7.01505e+06	6.74565e+06	7.12254e+06	5
[439204] xylulose [15.077]	63578.1	61103.2	79630.1	73005.2	82428.2	5
[445638] palmitoleic acid [18.728]	4.80563e+06	4.90065e+06	5.25181e+06	4.85693e+06	5.62371e+06	5
[448388] D-allose 1 [17.278]	531115	507302	470162	389325	522452	5
[500] 4-guanidinobutyric acid 2 [13.348]	223492	209882	248875	180603	228431	5
[5280450] linoleic acid [20.399]	2.36488e+06	2.60816e+06	2.52638e+06	2.29041e+06	2.61662e+06	5
[5281] stearic acid [20.675]	7.80312e+06	7.50499e+06	7.31369e+06	6.7043e+06	7.57077e+06	5
[5319879] 2-oleoylglycerol [24.784]	2.03417e+06	2.13899e+06	2.06652e+06	1.94339e+06	2.22519e+06	5
[5951] L-serine 1 [9.706]	5.82983e+06	6.15395e+06	6.42075e+06	6.09185e+06	6.60085e+06	5
[6161490] trans-13-octadecenoic acid [20.608]	2.48336e+06	1.2175e+06	1.15547e+06	1.43417e+06	1.61188e+06	5
[6288] L-threonine 2 [11.464]	2.94456e+06	3.33659e+06	3.48897e+06	3.24083e+06	3.62067e+06	5
[637517] elaidic acid [20.508]	5.51166e+06	2.6523e+06	5.22112e+06	5.10743e+06	4.70123e+06	5
[6430833] phytol 2 [20.045]	1.1448e+06	1.37556e+06	1.5211e+06	1.39749e+06	1.51889e+06	5
[643801] methyl palmitoleate [17.466]	363605	395713	508789	419338	562073	5
[64956] DL-3-aminoisobutyric acid 2 [12.457]	273056	281885	301404	293419	315169	5
[6912] xylitol [15.376]	151480	160169	174862	165861	185888	5
[736] gluconic acid lactone 2 [17.433]	825434	1.05621e+06	1.20378e+06	1.12995e+06	1.28273e+06	5
[753] glycerol [9.941]	1.32696e+06	2.26889e+06	1.70545e+06	1.36141e+06	1.61189e+06	5
[757] glycolic acid [7.049]	1.24189e+06	1.43453e+06	1.37423e+06	1.31999e+06	1.39782e+06	5
[760] glyoxylic acid [10.813]	2.37253e+06	2.38349e+06	2.21596e+06	2.08264e+06	2.34178e+06	5
[77743] 3-(methylthio)-propylamine [11.89]	3.7702e+06	3.65701e+06	3.67683e+06	3.36169e+06	3.91611e+06	5
[78092] 3-isochromanone [13.262]	2.78323e+06	2.60203e+06	3.30568e+06	2.51201e+06	3.37355e+06	5
[8158] pelargonic acid (nonanoic acid) [11.129]	310615	337636	350499	314978	353145	5
[8343] dioctyl phthalate [23.163]	3.18679e+06	3.45985e+06	3.75966e+06	3.47788e+06	3.86078e+06	5
[84571] lactose 1 [24.386]	3.88402e+06	3.22178e+06	3.43367e+06	2.12138e+06	2.87227e+06	5
[84571] lactose 2 [24.534]	1.49904e+06	1.18161e+06	1.35482e+06	662314	866056	5
[9316] methyl linolenate [19.432]	2.11797e+06	2.22185e+06	2.79998e+06	1.65437e+06	2.44759e+06	5
[93556] 5,6-dihydro-5-methyluracil 1 [11.637]	109834	108909	112649	105205	119656	5
[9378] 3-(4-hydroxyphenyl)lactic acid [17.433]	1.22007e+06	1.30899e+06	1.43239e+06	1.33519e+06	1.52679e+06	5
[971] oxalic acid [7.883]	7.8454e+06	7.21464e+06	7.99968e+06	8.10595e+06	7.60959e+06	5
[985] palmitic acid [18.846]	6.961e+06	5.48379e+06	9.40977e+06	8.66869e+06	9.79184e+06	5
[C10] Methyl Caprate [10.647]	2.6714e+06	2.59098e+06	3.1913e+06	2.49989e+06	3.28818e+06	5
[C8] Methyl Caprylate [7.812]	1.07707e+06	1.14517e+06	1.46041e+06	1.10847e+06	1.44301e+06	5
{4-Methoxy-2-[(trimethylsilyl)oxy]phenyl}(phenyl)methanone	192814	230594	281104	253585	293592	5
1,2-Benzenedicarboxylic acid, bis(2-methylpropyl) ester	5.93546e+06	6.45594e+06	6.76155e+06	6.30507e+06	7.13761e+06	5
1,2-Benzenedicarboxylic acid, bis(3-methylbutyl) ester	188148	213786	254560	224564	248431	5
1,2-Dilaurin, TMS derivative	326926	279948	324346	269919	420341	5
1,2-Dioctanoin	304464	293711	325120	297274	306285	5
1,2-Dipalmitin, TMS derivative	381965	417011	574247	460315	530676	5
1,3,3-Trimethyl-1-(2'-trimethylsilyloxyphenyl)-4-trimethylsilyloxyindane	158850	226646	214126	190365	211817	5
1,3-Dimyristin, TMS derivative	372782	331038	591466	546084	831787	5
1,3-Dipalmitin, TMS derivative	208914	226312	306866	1.57182e+06	1.14997e+06	5
1,4-Pentanediamine, N-ethoxyacetyl-N'-[6-methoxy-8-quinolinyl]-	99500.3	109859	124202	112420	125163	5
10-Heptadecenoic acid, (Z)-, TMS derivative	1.08629e+06	1.23537e+06	1.39509e+06	1.29639e+06	1.46945e+06	5
10-Nonadecenoic acid, (Z)-, TMS derivative	796125	583272	632774	919003	1.43072e+06	5
10-Undecenoic acid, TMS derivative	390821	438280	450657	404111	466138	5
11-Eicosenoic acid, (E)-,TMS derivative	217378	194302	216968	207068	230238	5
11-Methyloctadec-12-enoic acid, TMS derivative	796832	1.02611e+06	1.05117e+06	941516	1.13035e+06	5
13-Docosenoic acid, methyl ester, (Z)-	524351	532870	612139	504881	626651	5
13-Methyltetradec-9-enoic acid, TMS derivative	443451	481388	476337	428020	484277	5
15-Tetracosenoic acid, methyl ester, (Z)-	454540	470792	564877	452066	582760	5
17-Trimethylsilyloxy-9-octadecenoic acid, methyl ester	363722	450403	452458	386524	482775	5
1-Dimethylisopropylsilyloxy-3-methylbut-2-ene	148214	213443	256832	236373	264484	5
1-Dodecanol, TMS derivative	137636	149789	171629	164073	180067	5
1-Methylcyclohexylcarboxylic acid, TBDMS derivative	83760.1	76801.5	80138.4	75068.4	86116.2	5
1-Mono-isobutyrin, 2TMS derivative	1.05544e+06	1.14913e+06	1.21256e+06	1.14613e+06	1.2937e+06	5
1-Monomyristin, 2TMS derivative	9.80774e+06	1.03391e+07	1.01018e+07	9.61234e+06	1.0642e+07	5
1-Monooleoylglycerol, 2TMS derivative	3.31991e+06	2.23108e+06	756518	637415	853866	5
1-Monopalmitin, 2TMS derivative	1.35083e+07	1.45594e+07	8.67233e+06	1.3256e+07	9.60349e+06	5
1-Octadecanol, TMS derivative	1.5883e+06	1.98052e+06	2.09009e+06	1.88761e+06	2.05733e+06	5
1-Pentadecanol, TMS derivative	127793	137580	136804	126844	148272	5
1-Piperidinecarboxaldehyde	612150	474762	663604	711188	746087	5
1-Tetradecanol, TMS derivative	278479	293177	322495	323370	352812	5
2(3H)-Furanone, 5-heptyldihydro-	257044	254970	266169	205430	261814	5
2-(Methylamino)ethanol, tert-butyldimethylsilyl ether	224547	319304	427609	303234	211901	5
2,3-Diaminopropanoic acid, 4TMS derivative	73349.7	79196.3	79281.7	70905	88925	5
2,4(1H,3H)-Pyrimidinedione, 1-[3,5-dihydroxy-6-hydroxymethyl]-	302734	281390	291797	241283	298062	5
2,4-Thiazolidinedione	707262	1.24063e+06	786649	567546	580417	5
2,5-Dimethyl-2,4-hexadienedioic acid	31515.8	55133.6	59361.5	37433.9	46631.4	5
2,6-Bis(tert-butyl)phenol, TMS derivative	335107	384260	414857	366424	422195	5
2,6-Diisopropylnaphthalene	33821.7	36269.9	37274.1	37579.4	40493.9	5
2-Ethyl-3-trimethylsilyloxy(trimethylsilyl)butyrate	108907	75186.8	99619.5	87284.2	103178	5
2-Ethylhexyl trans-4-methoxycinnamate	432783	367838	671929	551481	657611	5
2H-Pyran-2-one, tetrahydro-6-nonyl-	539988	557402	752777	636762	731302	5
2-Hydroxyisocaproic acid, 2TMS derivative	1.62718e+06	1.95323e+06	2.06248e+06	1.74379e+06	2.02085e+06	5
2-Methyl-1,3-butanediol, 2TMS derivative	176051	140920	206337	87084.1	118733	5
2-Monomyristin, 2TMS derivative	127960	119190	142689	124950	140634	5
2-Monostearin, 2TMS derivative	1.93489e+06	1.65024e+06	1.69041e+06	1.57437e+06	1.89693e+06	5
2-Palmitoylglycerol, 2TMS derivative	2.6147e+06	2.30695e+06	2.57514e+06	2.14466e+06	2.38046e+06	5
2-Pentadecanol, TMS derivative	511160	562118	620332	571350	624747	5
2-Propanol, 1-bromo-	529077	550118	582172	557877	598217	5
2-Trimethylsilyloxy-1,3-butadiene	1.0254e+06	927574	1.03072e+06	1.00807e+06	1.0427e+06	5
3-(2-Hydroxyphenyl)-1,1,3-trimethyl-5-indanol, 2TMS derivative	277134	210740	198686	195043	180408	5
3,7,11,15-tetramethylhexadecan-1,3-diol, silylated	352728	415427	425027	386470	443956	5
3,7-Bis[(trimethylsilyl)oxy]cholest-5-ene, (3.beta.,7.beta.)-	23309.8	34858	30360.9	54035.4	34659.2	5
3,7-dioxa-2,8-disilanonane, 2,2,8,8-tetramethyl-5,5-bis[[(trimethylsilyl)oxy]methyl]-	144611	153987	184055	172262	191244	5
3-Butenoic acid, 3-(trimethylsiloxy)-, trimethylsilyl ester	230267	198328	276179	300704	454517	5
3-Cyclopentylpropionic acid, 2-pentyl ester	46117.8	49718.5	50929.2	51281.3	57303.3	5
3-Cyclopentylpropionic acid, cyclopentyl ester	57376.4	49637.9	53721.2	49927.1	54577.7	5
3-Hydroxybenzoic acid, 2TMS derivative	54262.3	67755.5	41664.9	54985.6	43568.8	5
3-Methylcyclohexanol, (E)-, TMS derivative	194739	254493	229338	241848	271725	5
3-Pyridinol, TMS derivative	598955	661761	872232	295831	424622	5
4-(Trimethylsilyoxy)-3-penten-2-one	411272	511190	430841	378403	366485	5
4-Hydroxybutanoic acid, 2TMS derivative	615612	804161	866880	943996	1.04324e+06	5
4-Phenoxyphenylamine, N-methoxycarbonyl-	332583	355539	370201	351224	427681	5
4-Pyridinol, TMS derivative	578651	919544	1.18604e+06	730399	1.05742e+06	5
4-Tridecanol, TMS derivative	833681	1.08944e+06	1.05865e+06	944869	1.064e+06	5
5,8,11,14,17-Eicosapentaenoic acid, methyl ester, (all-Z)-	235178	270915	348931	262635	368143	5
5,8,11,14-Eicosatetraenoic acid, methyl ester, (all-Z)-	272497	379765	401388	324924	409992	5
5-Dodecenoic acid, (Z)-, TMS derivative	1.25916e+06	1.4268e+06	1.53114e+06	1.42224e+06	1.58241e+06	5
6H-Dibenzo(b,d)pyran-1-ol, 3-hexyl-7,8,9,10-tetrahydro-6,6,9-trimethyl-	5.46376e+06	1.61118e+07	7.65156e+06	7.13964e+06	8.96069e+06	5
6-Methyl-2-heptanol, TMS derivative	125916	278358	418124	173217	211416	5
7,9-Di-tert-butyl-1-oxaspiro(4,5)deca-6,9-diene-2,8-dione	135624	147161	174545	159723	186707	5
8,11,14-Eicosatrienoic acid, methyl ester	360542	400183	486053	396528	504542	5
9,12-Octadecadienoic acid (Z,Z)-, TMS derivative	2.50003e+06	2.44363e+06	2.49333e+06	2.70125e+06	3.06676e+06	5
9-Decenoic acid, TMS derivative	1.76225e+06	1.74164e+06	1.86208e+06	1.75544e+06	1.91888e+06	5
9H-Fluorene-9-methanol, acetate	184786	223211	284594	251489	270755	5
9-Octadecenoic acid (Z)-, methyl ester	333638	331815	460136	352281	473177	5
9-Tetradecenoic acid, (E)-, TMS derivative	5.02751e+06	5.31956e+06	5.77786e+06	5.23463e+06	5.89609e+06	5
Aceturic acid, 2TMS derivative	40484.7	50845.6	47057.5	43638.9	51289.7	5
Anhydro 5-mercapto-3-methyl-1,2,3,4-oxatriazolium hydroxide	514670	571344	605497	538006	607570	5
Arabinofuranose, 1,2,3,5-tetrakis-O-(trimethylsilyl)-	118414	124181	132351	126514	143915	5
Arachidonic acid, TMS derivative	390413	429062	722522	599995	510213	5
Azelaic acid, 2TMS derivative	665788	702126	778286	693578	754345	5
Butanoic acid, 2,2-dimethyl-3-[(trimethylsilyl)oxy]-, trimethylsilyl ester	266286	220210	169475	211137	224352	5
Carbonic acid, bis(2-ethylhexyl) ester	497991	527880	598864	532853	599496	5
Carbonic acid, monoamide, N-(2,4-dimethoxyphenyl)-, 2-methoxyethyl ester	252713	279950	309472	291105	332708	5
Cholest-7-en-3-ol, (3.beta.,5.alpha.)-, TMS derivative	112680	127475	134729	121523	146128	5
Cyclopentene, 3-methyl-1-(trimethylsilyloxy)-	350201	345055	359842	410859	300215	5
Dibutyl phthalate	674794	726542	931461	783063	948206	5
Dihydrophytol, TMS derivative	617003	724665	785987	730604	770332	5
Dihydrouracil, 2TMS derivative	321033	353244	393287	347477	392919	5
Disiloxane, hexamethyl-	262699	129501	120103	91859.7	107238	5
Disulfide, di-tert-dodecyl	71189.2	91579.2	95043.2	80895.6	123925	5
Eicosapentaenoic Acid, TMS derivative	299267	291122	298027	268338	300983	5
Ethanol, 2-(methylamino)-, N-trifluoroacetyl, O-(tert-butyldimethylsilyl)	3.82839e+06	4.08638e+06	4.10697e+06	4.09067e+06	4.45163e+06	5
Glucose, 5TMS derivative	241569	242641	299334	342982	399347	5
Glycerol monostearate, 2TMS derivative	3.70262e+06	5.16829e+06	2.90412e+06	2.58409e+06	5.33272e+06	5
Glycine, N-(2-methyl-1-oxo-2-propenyl)-N-(trimethylsilyl)-, trimethylsilyl ester	216757	202326	222273	203919	256686	5
Heneicosanoic acid, methyl ester	1.28803e+06	1.35195e+06	1.537e+06	1.31241e+06	1.60804e+06	5
Heptadecane	139042	144730	72516.8	69245.4	72138.7	5
Heptadecanoic acid, glycerine-(1)-monoester, bis-O-trimethylsilyl-	1.4289e+06	1.46235e+06	1.51147e+06	1.30265e+06	1.76228e+06	5
Heptanedioic acid, 2TBDMS derivative	2.4323e+06	2.75258e+06	2.88506e+06	2.72325e+06	3.08033e+06	5
Hexacosanoic acid, TMS derivative	79863.5	98249.2	102528	92892.9	105284	5
Hexadecane	127975	52186.1	68361.4	225124	415419	5
Hexadecanoic acid, ethyl ester	64143.4	77384.4	51313.7	39485.8	59235.1	5
Homosalate, TMS derivative	987013	1.15939e+06	618592	949600	1.64161e+06	5
Isopimaric acid, TMS	96828.5	105453	129098	84929.6	131253	5
L-(-)-Fucose, tetrakis(trimethylsilyl) ether, methyloxime (anti)	239337	252040	305466	254717	289521	5
Lactic Acid, 2TMS derivative	1.11228e+06	788310	744995	632835	642570	5
Lactulose, octakis(trimethylsilyl) ether, methyloxime (isomer 2)	72407.2	68963.1	75652.7	55305.7	60229.1	5
Lignoceric acid, TMS derivative	285869	337130	367597	318694	380465	5
Malonamide, 2TMS derivative	333107	293085	295925	326044	294407	5
Methoxyamine, TMS derivative	635836	541872	686668	757556	732164	5
Methyl 3-hydroxyoctadecanoate, TMS derivative	2.18069e+06	2.53884e+06	2.57115e+06	2.40058e+06	2.77081e+06	5
Methyl myristoleate	455380	467064	592295	457898	596458	5
Monolaurin, 2TMS derivative	4.58994e+06	5.30513e+06	5.41507e+06	4.97072e+06	5.53473e+06	5
Myristin, 1,3-diaceto-2-	88372.7	78384.4	72792.9	31290.1	50021.8	5
N-Methyltrifluoroacetamide, TMS derivative	3.33454e+06	3.55694e+06	3.38098e+06	2.79213e+06	3.26386e+06	5
Nonadecanoic acid, TMS derivative	272804	329510	355259	330307	362442	5
Oleic Acid, (Z)-, TMS derivative	468494	601658	96880.7	390057	81196.2	5
Palmitic Acid, TMS derivative	913305	1.03074e+06	916481	1.02598e+06	1.14163e+06	5
Pentadecanoic acid, glycerine-(1)-monoester, bis-O-trimethylsilyl-	1.22065e+06	925151	1.30832e+06	1.73537e+06	684957	5
Pentadecanoic acid, TMS derivative	1.03687e+07	1.09463e+07	1.17077e+07	1.08529e+07	1.23161e+07	5
Pentanedioic acid, 2-[(trimethylsilyl)oxy]-, bis(trimethylsilyl) ester	118730	122320	108297	75278.9	122362	5
Pentanoic acid, 3-methyl-2-[(trimethylsilyl)oxy]-, trimethylsilyl ester	948361	1.07103e+06	1.16265e+06	995102	1.16744e+06	5
Pentasiloxane, dodecamethyl-	297380	410202	402682	299909	362677	5
Phenol, 2,4-bis(1,1-dimethylethyl)-, phosphite (3:1)	49411.9	51003.5	44485.2	44065	51329.1	5
Phosphine, 1,2-ethanediylbis[dicyclohexyl-	4.26167e+06	4.4978e+06	3.73075e+06	1.77918e+06	3.98455e+06	5
Phthalic acid, butyl 3-methylbutyl ester	293621	289128	294893	269115	287802	5
Phthalic acid, di(3-methylphenyl) ester	276301	558433	373090	304136	406405	5
Propanoic acid, 2-(methoxyimino)-, trimethylsilyl ester	256500	195671	191781	229349	181266	5
Propylene glycol, 2TMS derivative	119028	116428	117053	96757.5	131885	5
Sarsasapogenin 3-tosylate	1.8827e+06	2.57774e+06	2.94077e+06	2.03509e+06	2.33873e+06	5
Sebacic acid, 2TMS derivative	7.12709e+06	7.44547e+06	7.31217e+06	6.96398e+06	7.81062e+06	5
silanamine, N-heptyl-1,1,1-trimethyl-N-(trimethylsilyl)-	124389	132751	128046	124738	132311	5
Stigmast-5-ene, 3.beta.-(trimethylsiloxy)-, (24S)-	307730	375202	426922	345546	440611	5
Stigmastanol, TMS derivative	210621	230533	259395	192719	227902	5
Terephthalic acid, cyclobutyl dodecyl ester	520820	222083	225427	220285	243755	5
Tetrasiloxane, decamethyl-	603798	686748	674095	581660	784428	5
Thiazolidine-2,5-dione	238258	178828	222349	180792	213777	5
Tricosanoic acid, methyl ester	1.18763e+06	1.33799e+06	1.48731e+06	1.22988e+06	1.5478e+06	5
Tricyclo[4.2.2.0(1,5)]decan-7-one	23785.7	34721.3	34293.8	39633.2	46050.4	5
Tridecanoic acid, methyl ester	1.27141e+06	1.20891e+06	1.55308e+06	1.18651e+06	1.61461e+06	5
Tridecanoic acid, TMS derivative	2.39027e+06	2.53567e+06	2.82707e+06	2.53173e+06	2.83141e+06	5
Tris(trimethylsilyl)amine	44439	53795	61628.1	53643.9	62279.3	5
Trisiloxane, octamethyl-	305746	342155	380510	369290	402509	5
Undecanoic acid, TMS derivative	659197	762265	917979	761503	836306	5
Uracil, 2TMS derivative	214820	140297	142423	135629	156519	5
Urea, 2TBDMS derivative	476959	501084	661718	475910	538891	5
[11333] lactulose 2 [24.431]	88983.5	85287.7	77557.3	#DIV/0!	67941.1	4
[11636] heptacosane [24.373]	60398.9	66763	#DIV/0!	109414	150493	4
[12409] nonacosane [25.792]	70061.7	#DIV/0!	74821.9	79156.9	135002	4
[445639] oleic acid [20.504]	#DIV/0!	767141	2.95823e+06	3.60125e+06	5.07079e+06	4
[5364509] methyl oleate [19.44]	#DIV/0!	418970	466783	1.18577e+06	1.96019e+06	4
1,2-Butanediol, 2TMS derivative	44537.4	63025.1	58343.4	42273.1	#DIV/0!	4
1,2-Cyclohexanedicarboxylic acid, 2-biphenyl undecyl ester	17064.7	24557	18597.8	16742.6	#DIV/0!	4
11,14-Eicosadienoic acid, methyl ester	726835	#DIV/0!	666171	511775	644121	4
12-Hydroxyoctadecanoic acid, 2TMS derivative	104266	110537	#DIV/0!	98880.4	108428	4
1-Azaxanthone	36093.5	#DIV/0!	37712	39711.1	37696.4	4
1-Hydroxy-3-(octanoyloxy)propan-2-yl decanoate	65794.9	115204	106291	89993.9	#DIV/0!	4
1-Naphthalenecarboxaldehyde, 4-methyl-	37584	#DIV/0!	34080.3	35856.6	36510.8	4
2,4-Pyridinedicarboxylic acid, 2TMS derivative	135016	#DIV/0!	124886	135599	125116	4
2H-Pyran-2-one, tetrahydro-6-octyl-	340787	468148	669481	#DIV/0!	640724	4
2-Oxiranemethanol, .alpha.,alpha.-dimethyl-3-[1-(t-butyldimethylsilyloxy)pentyl]-	173837	170208	#DIV/0!	143526	174608	4
2-Tridecanol, TMS derivative	191898	196108	203858	418806	#DIV/0!	4
3-(Octanoyloxy)propane-1,2-diyl bis(decanoate)	#DIV/0!	98146.6	99481.7	96382.8	106181	4
3-Methyl-2-azafluorene	93338	92130.5	113665	#DIV/0!	170312	4
4-Acetyl-5-methyl-1,3-dihydro-2H-imidazol-2-one	42491.5	40243.6	#DIV/0!	39746.1	54883.2	4
6,9,12,15-Docosatetraenoic acid, methyl ester	263574	270504	303951	#DIV/0!	283363	4
7-Tetradecyne	542615	872583	#DIV/0!	538090	658328	4
Arachidonic acid	201672	308410	#DIV/0!	334820	229014	4
Benzene, 1-chloro-2-(methoxymethoxy)-	751468	896003	1.03631e+06	963217	#DIV/0!	4
Butane-1,3-diol, 1-methylene-3-methyl-, bis(trimethylsilyl)ether	51392.7	46706.5	45079.9	45436.8	#DIV/0!	4
Butanoic acid, 3,4-bis[(trimethylsilyl)oxy]-, trimethylsilyl ester	120720	115166	113844	#DIV/0!	124647	4
Chloest-2-eno[2,3-b]naphthalene, 7'-methyl-	71985	#DIV/0!	262659	116401	124114	4
Cholest-5-en-3-ol (3.beta.)-, 3-phenyl-2-propenoate	78374.4	104162	105532	#DIV/0!	92554.6	4
Cholest-5-en-3-ol (3.beta.)-, acetate	23711.6	26980.8	26039.3	21809	#DIV/0!	4
Cholesteryl normal-heptylate	28419.6	#DIV/0!	25563.1	20781.5	29434.9	4
Cyclodecasiloxane, eicosamethyl-	939607	1.89816e+06	270524	#DIV/0!	754135	4
Cycloheptanol, TBDMS derivative	#DIV/0!	87240.9	89082.4	81234.2	93007	4
Cyclohexasiloxane, dodecamethyl-	352570	310675	386423	#DIV/0!	344661	4
Cyclononasiloxane, octadecamethyl-	310012	366243	178023	#DIV/0!	266333	4
Cyclooctasiloxane, hexadecamethyl-	384588	651852	84339.1	#DIV/0!	349157	4
Cyclopentasiloxane, decamethyl-	#DIV/0!	116285	185631	274135	424435	4
Dodecanal, O-methyloxime	538755	417904	503719	449551	#DIV/0!	4
Dodecane, 1-iodo-	#DIV/0!	97345.5	80516.9	74807	91957.5	4
Erythritol, 4TMS derivative	#DIV/0!	21849.8	23857.8	19734.4	24099.1	4
Heptadecane, 2,6,10,15-tetramethyl-	232847	204507	253267	251945	#DIV/0!	4
Heptanoic acid, TMS derivative	35276	37003	#DIV/0!	60029.9	42176.6	4
Hexadecane-1,2-diol, 2TMS derivative	635132	612707	601170	#DIV/0!	573054	4
L-(-)-Fucose, tetrakis(trimethylsilyl) ether, methyloxime (syn)	307162	317963	#DIV/0!	266142	289665	4
L-(-)-Fucose, tetrakis(trimethylsilyl) ether, trimethylsilyloxime (isomer 2)	146549	137164	145827	128083	#DIV/0!	4
L-(+)-Threose, tris(trimethylsilyl) ether (isomer 1)	282844	#DIV/0!	275025	266866	67724.4	4
Linoelaidic acid, trimethylsilyl ester	#DIV/0!	540152	1.55413e+06	132031	161449	4
L-Leucine, N-(N-acetylglycyl)-, butyl ester	466780	536819	567257	511567	#DIV/0!	4
methanone, bis(phenylsulfonyl)-, 2-phenylhydrazone	2.64236e+06	2.34194e+06	#DIV/0!	2.04685e+06	2.42086e+06	4
N,O-Bis(trimethylsilyl)carbamate	74653.8	85887.2	78940	87831.3	#DIV/0!	4
Octadecanoic acid, 2-oxo-, methyl ester	1.50403e+06	1.18485e+06	634848	471534	#DIV/0!	4
Octatriene, 1,3-trans-5-trans-	513797	545105	559690	#DIV/0!	587554	4
p-(Isopropylsulfamoyl)benzoic acid	57672.5	57507.9	58867.9	#DIV/0!	69303.7	4
Palmitelaidic acid, TMS derivative	107144	98528.8	#DIV/0!	133355	152482	4
Pentafluorobenzoic acid, tridec-2-ynyl ester	673136	1.02479e+06	1.06504e+06	1.0296e+06	#DIV/0!	4
Pentane, 3-ethyl-2,4-dimethyl-	57740.7	62045.6	71511.4	63589.7	#DIV/0!	4
Pentenoic acid, 4-[(trimethylsilyl)oxy]-, trimethylsilyl ester	#DIV/0!	226286	200328	245230	203619	4
Propanoic acid, 3-(1,2,3,5,6,11b-hexahydro-11H-pyrrolo[2,1-a]-.beta.-carbolin-11b-yl)-, methyl ester	320904	#DIV/0!	310178	254448	266801	4
Sarcosine, N-(1-naphthoyl)-, hexyl ester	155555	171559	198845	#DIV/0!	216421	4
silanamine, N-(2-methoxyethyl)-1,1,1-trimethyl-N-(trimethylsilyl)-	217606	175361	#DIV/0!	157312	174778	4
Stearic acid, 2-(1-octadecenyloxy)ethyl ester, (E)-	#DIV/0!	733502	259355	243219	348183	4
Succinic acid, 2-(2-chlorophenoxy)ethyl hexyl ester	291181	574818	589270	742556	#DIV/0!	4
Thiophene, 2-nitro-	955055	333159	#DIV/0!	762997	1.50923e+06	4
Trimethylsilyl (3Z)-7-oxo-3-{2-[(trimethylsilyl)oxy]ethylidene}-4-oxa-1-azabicyclo[3.2.0]heptane-2-carboxylate	189258	#DIV/0!	201497	209395	212585	4
Tris(trimethylsilyl)carbamate	#DIV/0!	43199.8	40690.9	40470.7	40405.4	4
(3-Methoxy-phenyl)-(6-methyl-4-phenyl-quinazolin-2-yl)-amine	#DIV/0!	#DIV/0!	81823.3	102126	219936	3
.alpha.-D-Lactose, 8TMS derivative	180082	#DIV/0!	#DIV/0!	55124.9	62757.1	3
[24699] 1-stearoyl-rac-glycerol [24.913]	7.89659e+06	6.86649e+06	6.65867e+06	#DIV/0!	#DIV/0!	3
[441422] beta-gentiobiose 1 [25.236]	99791	63620.7	50003.1	#DIV/0!	#DIV/0!	3
[5460407] threonic acid [13.652]	34629.2	44295.9	#DIV/0!	25451.4	#DIV/0!	3
[604] gluconic acid 2 [18.297]	17347.7	#DIV/0!	18917.9	#DIV/0!	17971.2	3
1,2-Dicaprin	121681	#DIV/0!	141582	#DIV/0!	134253	3
1,3-Diisobutyrin, TMS derivative	2.98265e+06	#DIV/0!	485190	#DIV/0!	465633	3
1,3-Propanediol, ethyl tetradecyl ether	62035.8	65174	64302	#DIV/0!	#DIV/0!	3
1,8,11,14-Heptadecatetraene, (Z,Z,Z)-	246548	#DIV/0!	#DIV/0!	826966	913981	3
1,8-cis-Undecadien-5-yne 3,7-bis-trimethylsilyl ether	315788	#DIV/0!	2.98223e+06	#DIV/0!	266910	3
13-Octadecenoic acid, (E)-, TBDMS derivative	864351	1.61704e+06	#DIV/0!	2.57185e+06	#DIV/0!	3
1-Butoxy-1-isobutoxy-butane	#DIV/0!	1.90462e+06	1.83093e+06	#DIV/0!	2.06745e+06	3
1-Ethyl-1-nonyloxy-1-silacylopentane	780149	#DIV/0!	#DIV/0!	814391	893376	3
1H-Indole, 1,3-dibutyl-	173674	178056	#DIV/0!	#DIV/0!	188935	3
1-Tridecanol, TBDMS derivative	57084.4	40684.5	#DIV/0!	#DIV/0!	59127.1	3
1-Tridecanol, TMS derivative	#DIV/0!	63433.8	#DIV/0!	50246.6	37759.9	3
2(3H)-Furanone, 5-hexyldihydro-	291229	#DIV/0!	#DIV/0!	219542	275133	3
2,3-Butanediol, 2TMS derivative	62102.2	86943	#DIV/0!	#DIV/0!	332888	3
2-Butene-1,4-diol, 2TBDMS derivative	#DIV/0!	#DIV/0!	62582.1	81830.4	75477.8	3
2-Ethyl-3-ketovalerate, 2TMS derivative	6.32597e+06	6.03231e+06	#DIV/0!	#DIV/0!	6.07915e+06	3
2-Ketoisocaproic acid tbo-tms	121923	#DIV/0!	114895	#DIV/0!	167012	3
2-Methyl-4-pentenoic acid, TMS derivative	65421.6	100143	89106	#DIV/0!	#DIV/0!	3
2-Pentenoic acid, (E)-, TMS derivative	75987.4	77174.7	70322.2	#DIV/0!	#DIV/0!	3
3-Heptene, 2,2,3,5,6-pentamethyl-	41845.4	#DIV/0!	40651.5	#DIV/0!	36132.2	3
3-Methylvaleric acid, TBDMS derivative	#DIV/0!	113227	95874.8	#DIV/0!	95258.3	3
4-(tert.-Butyldimethylsilyl)oxy-6-methylcoumarin	106837	#DIV/0!	#DIV/0!	105536	126414	3
4-Aminomethylcyclohexane carboxylic acid, N,N-bis(trimethylsilyl)-, trimethylsilyl ester	171923	40654.2	#DIV/0!	#DIV/0!	42805.5	3
4-Fluoro-naphthalene-1-carboxylic acid phenethyl-amide	74361	#DIV/0!	#DIV/0!	58190.3	68543.7	3
4-Pyrimidinecarboxylic acid, 1,2,3,6-tetrahydro-2,6-dioxo-1,3-bis(trimethylsilyl)-, trimethylsilyl ester	76097.5	52926.7	#DIV/0!	#DIV/0!	47928.5	3
5,7-Dihydroxy-3-[2,3-dihydro-4-hydroxy-2-(2-hydroxyisopropyl)benzofuran-7-yl]chromone	#DIV/0!	#DIV/0!	71042.5	61612	68676.5	3
5,8,11-Eicosatrienoic acid, (Z)-, TMS derivative	300881	284975	#DIV/0!	#DIV/0!	284992	3
7-Trimethylsilyloxyoctanoic acid, trimethylsilyl ester	51656.4	#DIV/0!	149446	#DIV/0!	148797	3
benzenamine, N,N'-1,2-acenaphthylenediylidenebis-	245713	#DIV/0!	409879	#DIV/0!	404895	3
Benzo[1,2-b:5,4-b']bisbenzofuran	2.41061e+06	#DIV/0!	2.26705e+06	#DIV/0!	2.39352e+06	3
Butanedioic acid, 2TBDMS derivative	166278	#DIV/0!	148047	#DIV/0!	168349	3
Canavanine, tetra(trimethylsilyl)-	96817.4	84572.3	74888.7	#DIV/0!	#DIV/0!	3
carbamic acid, N-(trimethylsilyl)-, trimethylsilyl ester	#DIV/0!	62878	70369.4	#DIV/0!	75557.7	3
Cholest-2-eno[2,3-c]naphthalene, 7'-methyl-	78520.1	#DIV/0!	125474	#DIV/0!	141428	3
Cis-3-ethyl-endo-tricyclo[5.2.1.0(2.6)]decane	#DIV/0!	#DIV/0!	876054	780170	931510	3
D-(-)- Erythrofuranose, tris(trimethylsilyl) ether (isomer 1)	64827.3	66195.7	67869.8	#DIV/0!	#DIV/0!	3
Decane, 3,8-dimethyl-	71279.2	#DIV/0!	#DIV/0!	40649.8	50931.9	3
d-Erythrotetrofuranose, tris-O-(trimethylsilyl)-	68377.5	61333.4	#DIV/0!	57080.6	#DIV/0!	3
Disilane, pentamethyl-	#DIV/0!	1.67285e+06	1.47087e+06	#DIV/0!	1.57188e+06	3
Eicosane, 1-iodo-	88742.9	69218.4	70103.4	#DIV/0!	#DIV/0!	3
Fumaric acid, butyl 2,4-dimethylpent-3-yl ester	209118	199923	188260	#DIV/0!	#DIV/0!	3
Glycine, TMS derivative	134274	#DIV/0!	#DIV/0!	464566	594399	3
Glycolic acid, 2TMS derivative	124615	#DIV/0!	111565	#DIV/0!	103106	3
Heptadecanoic acid, TMS derivative	169363	#DIV/0!	169940	131095	#DIV/0!	3
Hexadecane, 2-methyl-	#DIV/0!	#DIV/0!	69465.6	57808.5	82470.9	3
Iminodiacetic acid, N-[[5-fluorenyloxy]carbonyl]-	108759	179357	#DIV/0!	236253	#DIV/0!	3
l-Alanine, n-propargyloxycarbonyl-, ethyl ester	#DIV/0!	254669	209595	203655	#DIV/0!	3
l-Norvaline, N-(2-methoxyethoxycarbonyl)-, undecyl ester	79240.7	#DIV/0!	#DIV/0!	32245.7	38383.6	3
Myristin, 2,3-diaceto-1-	9925.46	12381.8	#DIV/0!	24002.1	#DIV/0!	3
Octadecane	#DIV/0!	269105	92102.4	#DIV/0!	266078	3
Octadecanoic acid, 2,3-bis[(1-oxotetradecyl)oxy]propyl ester	153686	200723	#DIV/0!	212921	#DIV/0!	3
o-Ethyl o-3-methylcyclohexyl methylphosphonate, trans-	#DIV/0!	58942.6	45768.9	#DIV/0!	37023.4	3
Trisiloxane, 1,1,1,5,5,5-hexamethyl-3,3-bis[(trimethylsilyl)oxy]-	89659.4	#DIV/0!	#DIV/0!	159825	177004	3
Undecane, 4,7-dimethyl-	71965.6	83844.4	#DIV/0!	54726.9	#DIV/0!	3
Undecanoic acid, methyl ester	1.15455e+06	1.04451e+06	#DIV/0!	1.01083e+06	#DIV/0!	3
Xanthene, 9,9-dimethyl-	346723	331963	387499	#DIV/0!	#DIV/0!	3

## Sheet: DCM
Kefir microorganisms and metabolites in a fly model for Alzheimer’s Disease
Authors: Letícia Leandro Batista1*, Serena Mares Malta1, Heitor Cappato Guerra Silva1, Luiza Diniz Ferreira Borges1, Lays Oliveira Rocha1, Jéssica Regina da Silva1, Tamiris Sabrina Rodrigues1, Gabriela Venturini2, Kallyandra Padilha3, Alexandre da Costa Pereira2, Foued Salmen Espindola1, Carlos Ueira-Vieira1*.
Supplementary Table S1: Metabolites identified in kefir fractions
c. Metabolites present in the Dichloromethane (DCM) fraction
Samples	DCM_1	DCM_2	DCM_3	DCM_4	DCM_5	# of replicates present
(2,3-Diphenylcyclopropyl)methyl phenyl sulfoxide, trans-	345157	328048	349143	309417	297525	5
(R)-3-Hydroxybutyric acid, 2TMS derivative	571505	219236	318950	312137	189845	5
[1004] phosphoric acid [9.966]	1.15736e+06	1.34858e+06	1.18595e+06	1.08979e+06	1.03754e+06	5
[101713] glucoheptonic acid 2 [19.615]	3.19701e+06	2.93902e+06	3.3232e+06	2.85746e+06	2.88657e+06	5
[10465] heptadecanoic acid [19.8]	115890	93884.1	103800	57165.6	50314.2	5
[10467] arachidic acid [22.367]	106883	82877.3	95372.9	88264.4	83460.1	5
[107689] L-(+) lactic acid [6.851]	4.4049e+06	6.06344e+06	7.82785e+06	5.57726e+06	5.49699e+06	5
[11005] myristic acid [16.887]	392994	302326	375068	347652	361028	5
[1110] succinic acid [10.509]	8.40175e+06	8.53581e+06	8.38543e+06	8.45614e+06	7.50788e+06	5
[11333] lactulose 1 [23.867]	51089.7	71050.9	29130	37869.1	247069	5
[11636] heptacosane [24.373]	62858.4	81016	85624.9	94576.6	97839.4	5
[1176] urea [9.599]	1.54259e+06	1.24418e+06	1.62362e+06	1.59427e+06	7.1571e+06	5
[12592] tetracosane [22.035]	70548.7	89177.5	95942	63870.6	89562.5	5
[127] 4-hydroxyphenylacetic acid [14.615]	13715.9	13963.3	13174.5	13401.7	12621.9	5
[135] 4-hydroxybenzoic acid [14.505]	39310	37631.1	46675.3	36240.7	40570.4	5
[169019] D-threitol [12.954]	63622.4	47953.5	40986.4	42446.3	57666.6	5
[206] D (+) galactose 2 [17.662]	164929	103359	138366	186751	131928	5
[220001] rhamnose 1 [15.574]	427299	333717	383061	332936	222558	5
[2266] azelaic acid [16.359]	49713.8	31027.7	51259.1	42278.4	33349.5	5
[239] Beta- alanine 1 [12.044]	1.4536e+06	1.30762e+06	1.42548e+06	1.36616e+06	1.19477e+06	5
[243] benzoic acid [9.594]	383608	101589	137152	133093	78544.9	5
[258531] digitoxose 1 [14.22]	374800	610589	586812	603494	290108	5
[262] 2,3-butanediol 2 [6.55]	440929	351301	312989	353269	340947	5
[2682] 1-hexadecanol [18.045]	121295	102685	95370.4	98305.3	112066	5
[268779] N-methylglutamic acid 1 [12.426]	130335	117109	114183	113842	121349	5
[3034828] palatinitol 2 [26.01]	294079	130657	196836	99903.3	81612.7	5
[33032] L-glutamic acid 3 (dehydrated) [13.232]	226920	187401	194633	197310	198563	5
[3848] 3-phenyllactic acid [13.981]	4.77669e+06	4.45564e+06	4.59233e+06	4.47395e+06	4.24232e+06	5
[3893] lauric acid [14.789]	69005.1	57180	48339.1	48257.1	58452.9	5
[42953] diglycerol 3 [15.989]	69468.2	42422.7	57717.6	42171.8	50918.6	5
[439204] xylulose [15.077]	253232	189522	196393	200812	249495	5
[439451] galactinol 2 [26.479]	198792	171383	140096	104798	55741.9	5
[446284] eicosapentaenoic acid [24.013]	102375	112603	69866.5	129687	85558.1	5
[448388] D-allose 1 [17.278]	956175	732227	788216	755277	698247	5
[500] 4-guanidinobutyric acid 2 [13.348]	63350.7	57363.5	46408.1	47329.1	40555.2	5
[5281] stearic acid [20.675]	6.24238e+06	5.59831e+06	6.14707e+06	6.07259e+06	5.56656e+06	5
[5283468] 1 monoolein [24.747]	87172.8	74568.5	68173.5	77787	75704.9	5
[5364509] methyl oleate [19.44]	324642	337807	361395	895593	936141	5
[6288] L-threonine 2 [11.464]	8.73403e+06	9.22808e+06	9.42083e+06	9.70085e+06	6.44702e+06	5
[637517] elaidic acid [20.508]	150515	137390	170004	147413	131726	5
[643801] methyl palmitoleate [17.466]	423144	376037	482477	376209	392043	5
[64956] DL-3-aminoisobutyric acid 2 [12.457]	363125	326410	357523	328862	300880	5
[6613] pantothenic acid 2 [18.371]	151213	120406	121227	120331	133322	5
[6912] xylitol [15.376]	78121.2	60731.2	58767.8	57185.9	75141.4	5
[753] glycerol [9.941]	2.61954e+06	1.75968e+06	2.32297e+06	2.22611e+06	1.62962e+06	5
[757] glycolic acid [7.049]	1.67662e+06	1.56059e+06	1.42021e+06	1.61163e+06	1.45012e+06	5
[760] glyoxylic acid [10.813]	2.73546e+06	2.35634e+06	2.30597e+06	2.22313e+06	2.35001e+06	5
[77743] 3-(methylthio)-propylamine [11.89]	3.78652e+06	3.54588e+06	3.66755e+06	3.84441e+06	3.61875e+06	5
[78092] 3-isochromanone [13.262]	3.02634e+06	2.9556e+06	3.46652e+06	2.72791e+06	2.71812e+06	5
[8158] pelargonic acid (nonanoic acid) [11.129]	81635.3	57724.8	63591.5	61014.5	57121.3	5
[8343] dioctyl phthalate [23.163]	695450	630703	666961	562369	601464	5
[84571] lactose 1 [24.386]	6.93857e+06	6.36374e+06	5.27111e+06	6.77931e+06	6.28154e+06	5
[84571] lactose 2 [24.534]	2.79593e+06	2.25193e+06	2.46904e+06	2.50954e+06	2.27915e+06	5
[892] myo-inositol [19.354]	107377	81751.3	84705.4	87599.2	81884.2	5
[899] N-acetyl-D-mannosamine 2 [19.339]	85312	49296.6	42657.1	43921.9	30552.1	5
[9316] methyl linolenate [19.432]	2.24907e+06	2.00891e+06	2.40668e+06	1.1646e+06	1.70015e+06	5
[93556] 5,6-dihydro-5-methyluracil 1 [11.637]	282197	258546	280559	286300	263375	5
[9378] 3-(4-hydroxyphenyl)lactic acid [17.433]	1.91147e+06	1.70028e+06	1.61842e+06	1.73629e+06	1.60884e+06	5
[94220] lactamide 1 [7.959]	1.35274e+06	424130	913634	1.79976e+06	1.1454e+06	5
[957] 1-octanol [8.6547]	35339.2	31354.7	34871.4	35376.2	46395.1	5
[967] orotic acid [15.794]	33138	24790.1	29253.9	23717.5	47892.1	5
[971] oxalic acid [7.883]	7.13842e+06	5.46904e+06	6.3095e+06	8.5067e+06	7.54944e+06	5
[985] palmitic acid [18.846]	6.80572e+06	6.05713e+06	6.67638e+06	6.5431e+06	6.1668e+06	5
[C10] Methyl Caprate [10.647]	2.77279e+06	2.44649e+06	3.26514e+06	2.72397e+06	2.64984e+06	5
[C8] Methyl Caprylate [7.812]	1.17083e+06	962485	1.4048e+06	1.11604e+06	1.12909e+06	5
1,2,4,5-Cyclohexanetetrol, 4TMS derivative	81910.2	85107.7	80057	98609.9	56596.1	5
1,2-Benzenedicarboxylic acid, bis(2-methylpropyl) ester	574137	460111	567980	574332	490705	5
1,2-Dipalmitin, TMS derivative	15609.7	26313	21870.6	16760	15963.7	5
10,18-Bisnorabieta-8,11,13-triene	15413.1	12128.9	7500.81	8845.86	21003.1	5
11,14,17-Eicosatrienoic acid, methyl ester	374172	435976	425809	331207	357304	5
13-Docosenoic acid, methyl ester, (Z)-	509614	485297	564886	514155	483745	5
15-Tetracosenoic acid, methyl ester, (Z)-	361724	349088	492037	395595	372250	5
18-Methyl-nonadecane-1,2-diol, isopropylidene derivative	205003	125316	340159	146555	228790	5
1-Dodecanol, TMS derivative	77731.8	65445	75686.5	69616.9	82138.8	5
1-Hydroxy-3-methoxy-6-methylanthraquinone, TMS derivative	31142.2	28928.7	22976.1	21043.5	25158.5	5
1-Methyl-1H-benz(g)indole	141404	211595	262311	252391	37194.4	5
1-Mono-isobutyrin, 2TMS derivative	1.29694e+06	899289	952104	919592	769825	5
1-Monomyristin, 2TMS derivative	4.76106e+06	4.55456e+06	4.51367e+06	4.71669e+06	4.54303e+06	5
1-Monooleoylglycerol, 2TMS derivative	76210.5	67395.1	60697	55895.9	60031.3	5
1-Monopalmitin, 2TMS derivative	1.05197e+07	9.69499e+06	6.50392e+06	1.1023e+07	8.50298e+06	5
1-Octadecanol, TMS derivative	223053	259133	177128	166365	223435	5
1-Piperidinecarboxaldehyde	460151	541012	495593	606024	598309	5
2-(Methylamino)ethanol, tert-butyldimethylsilyl ether	350529	362871	345263	323508	303098	5
2,2,7,7-tetramethyl-4-(((5-((trimethylsilyloxy)methyl)-1,4-dioxan-2-yl)methoxy)methyl)-3,6-dioxa-2,7-disilaoctane	2.65917e+06	2.77574e+06	2.3753e+06	2.88507e+06	2.22191e+06	5
2,3-Bis((trimethylsilyl)oxy)propyl docosanoate	105161	132376	125088	96948	107951	5
2,3-Bis((trimethylsilyl)oxy)propyl tricosanoate	6012.71	8100.3	7715.21	8428.68	6585.23	5
2,3-Dihydroxypropyl icosanoate, 2TMS derivative	1.2976e+06	758847	895352	878607	848000	5
2,4(1H,3H)-Pyrimidinedione, 1-[3,5-dihydroxy-6-hydroxymethyl]-	203549	195895	290344	271400	258805	5
2,6-Bis(tert-butyl)phenol, TMS derivative	564121	400016	432185	405983	353153	5
2,6-Diisopropylnaphthalene	31782.7	30679.3	37430.4	30047.8	35000.9	5
2-Hydroxy-3-methylbutyric acid, 2TMS derivative	866076	449845	500285	493546	367955	5
2-Hydroxyisocaproic acid, 2TMS derivative	2.1903e+06	1.18691e+06	1.476e+06	1.44171e+06	1.14822e+06	5
2-Mono-isobutyrin, 2TMS derivative	138000	103397	114849	103080	118730	5
2-Monomyristin, 2TMS derivative	45421.5	41414.5	38727.9	41756.8	35191.3	5
2-Monostearin, 2TMS derivative	1.22092e+06	1.34002e+06	1.39349e+06	1.36604e+06	1.21876e+06	5
2-Palmitoylglycerol, 2TMS derivative	1.21188e+06	1.41887e+06	1.51948e+06	1.54175e+06	1.2141e+06	5
2-Trimethylsilyloxy-1,3-butadiene	678884	768753	855568	752479	834397	5
3,7,11,15-tetramethylhexadecan-1,3-diol, silylated	397915	294199	278383	266124	199165	5
3-Aminoisobutyric acid, 3TMS derivative	135164	89030.8	85899.4	93626.1	81961.9	5
3-Cyclopentylpropionic acid, cyclopentyl ester	60147.4	57922.9	58163.6	53649.6	49517.7	5
3-Heptene, 2,2,3,5,6-pentamethyl-	42024.6	66267.9	48841.7	38829.7	40271.1	5
3-Hydroxybenzoic acid, 2TMS derivative	137095	131166	132376	137912	127058	5
3-Pyridinol, TMS derivative	156983	64714.3	444710	121808	212639	5
4-Hydroxybutanoic acid, 2TMS derivative	785577	667153	765794	929696	867627	5
4-Pyridinol, TMS derivative	504032	506641	578084	584949	483988	5
5,8,11,14,17-Eicosapentaenoic acid, methyl ester, (all-Z)-	114246	98178.9	168776	113239	133650	5
5,8,11,14-Eicosatetraenoic acid, methyl ester, (all-Z)-	236615	217941	293777	219653	225333	5
7,9-Di-tert-butyl-1-oxaspiro(4,5)deca-6,9-diene-2,8-dione	201998	177988	199825	172115	217978	5
8,11,14-Eicosatrienoic acid, methyl ester	339166	311412	389414	304290	311050	5
9-Octadecenoic acid (Z)-, methyl ester	410508	486451	500608	356460	405621	5
Aceturic acid, 2TMS derivative	60596.6	65501.3	58281.8	62704.2	54239.9	5
Androst-2-en-17-amine, 4,4-dimethyl-N-(2-phenylethyl)-, (5.alpha.)-	830720	668789	595719	638881	699341	5
Anthraquinone, 1-(o-chlorophenyl)-	18895.8	18168.2	17350.3	11097.1	13176.3	5
Benzene, 1,3,5-trichloro-	36460.1	20629.5	20427.1	18922.4	16212.1	5
carbamic acid, N-[2-[(trimethylsilyl)oxy]-1,1-bis[[(trimethylsilyl)oxy]methyl]ethyl]-, trimethylsilyl ester	460955	333034	356397	374623	394415	5
cis-Methyl 11-eicosenoate	599096	560497	631810	541242	539271	5
Cyclohexasiloxane, dodecamethyl-	766155	155548	322082	84742.6	641859	5
Cyclopentasiloxane, decamethyl-	628088	229105	370104	130854	533585	5
Decanedioic acid, bis(2-ethylhexyl) ester	195665	182900	203289	196243	176180	5
Dimethyl(trimethylsilylmethyl)ethoxysilane	261093	184624	186429	184829	158214	5
Dodecane, 1-iodo-	155553	80874.3	87632.5	92282.2	163289	5
Dodecane, 2,7,10-trimethyl-	142655	169634	141832	101439	149239	5
Ethanol, 2-(methylamino)-, N-trifluoroacetyl, O-(tert-butyldimethylsilyl)	4.50619e+06	4.44602e+06	4.35858e+06	4.511e+06	4.20807e+06	5
Ethyl .alpha.-D-glucopyranoside, 4TMS derivative	212049	233551	131188	85126.8	135308	5
Ethyl 3-hydroxy-2,2-dimethylbutanoate, TMS derivative	61281.8	69631.6	74364.8	70676.8	36970.2	5
Glycine, N-(2-methyl-1-oxo-2-propenyl)-N-(trimethylsilyl)-, trimethylsilyl ester	198202	206205	245453	198009	229191	5
Glycine, N-[4-[(trimethylsilyl)oxy]benzoyl]-, trimethylsilyl ester	11359	11366.9	10537.6	10329.6	10603.5	5
Glycolic acid, 2TMS derivative	146517	117036	110463	106347	89795.2	5
Heneicosane	205232	211216	235465	224878	216618	5
Heneicosanoic acid, methyl ester	1.44645e+06	1.3125e+06	1.60421e+06	1.31612e+06	1.30137e+06	5
Heptadecane	65649.2	168552	55402.3	50065.2	53672.9	5
Heptadecane, 2-methyl-	29172.9	31723.7	27690.5	23584.7	30099	5
Heptanedioic acid, 2TBDMS derivative	191275	173607	167071	174086	159824	5
Hexadecane	372306	294209	351560	207483	380132	5
Hexadecane, 2-methyl-	66276.4	56080.5	61366.3	44864.6	63945.5	5
Homosalate, TMS derivative	64466	52487.3	64810.6	49055.7	75234	5
Iminodiacetic acid, N-[[5-fluorenyloxy]carbonyl]-	177777	166075	193909	156861	216606	5
Lactic acid dimer, bis(trimethylsilyl)-	124958	201170	191373	162440	128469	5
l-Alanine, n-propargyloxycarbonyl-, ethyl ester	198310	231952	212149	209555	192917	5
l-Norvaline, N-(2-methoxyethoxycarbonyl)-, hexadecyl ester	53535.3	50712.4	72052.4	37305.2	30483.7	5
Methoxyamine, TMS derivative	261357	406197	450119	754881	774191	5
Methyl 12-hydroxystearate, TMS derivative	33518.2	28169.7	28719	25609.9	29611	5
Methyl myristoleate	461989	440807	608687	428923	466826	5
Mevalonolactone, TBDMS derivative	218374	165122	156846	150149	106654	5
Monolaurin, 2TMS derivative	533203	490321	485212	457315	503907	5
N,N-Bis{2-[(trimethylsilyl)oxy]ethyl}dodecanamide	44364.1	30733.6	30474.1	28958.7	36712.7	5
N,O-Bis(trimethylsilyl)carbamate	85595.1	89796.8	74573.1	87050.1	209604	5
N-Methyltrifluoroacetamide, TMS derivative	2.41925e+06	2.56357e+06	2.27056e+06	2.21893e+06	2.02999e+06	5
Nonadecane	82834.1	108146	86139.3	61955.5	109724	5
Octadecane	153675	66560	57388.4	163414	135246	5
Pentadecanoic acid, glycerine-(1)-monoester, bis-O-trimethylsilyl-	301214	285025	278713	260537	260535	5
Pentadecanoic acid, methyl ester	1.40798e+06	1.44033e+06	1.3509e+06	1.21152e+06	1.18124e+06	5
Pentadecanoic acid, TMS derivative	49748.9	40038.4	45865	43281.6	41072.5	5
Pentanedioic acid, 2-[(trimethylsilyl)oxy]-, bis(trimethylsilyl) ester	150422	134484	138204	134485	140714	5
Pentanoic acid, 3-methyl-2-[(trimethylsilyl)oxy]-, trimethylsilyl ester	953500	485750	636758	610303	366664	5
Pentasiloxane, dodecamethyl-	565707	598980	533735	529263	410939	5
Phenol, 2,4-bis(1,1-dimethylethyl)-, phosphite (3:1)	94229.5	96466	136271	120935	125885	5
Phosphine, [2-(6-methyl-2-pyridyl)ethyl](phenyl)-[3-(di-t-butylphosphino)propyl]-	58938.7	53388	46470.6	46053.2	49755	5
Phthalic acid, butyl 3-methylbutyl ester	147228	130435	140410	135912	132389	5
Sebacic acid, 2TMS derivative	2.29809e+06	2.17753e+06	2.15752e+06	2.30058e+06	2.11574e+06	5
Silanamine, N,N'-methanetetraylbis[1,1,1-trimethyl-	55895.6	32395.3	76507.7	68792.1	82688.4	5
Succinyl lactate di-TMS	251862	275131	294146	295244	239055	5
Tetracosane	81983.3	37002	46491.4	155965	117949	5
Tetrasiloxane, decamethyl-	737869	564137	713662	521280	379751	5
Tributylamine	139505	121467	138437	140972	125121	5
Tricosanoic acid, 2-methoxy-, methyl ester	222962	291238	510988	250232	845183	5
Tricosanoic acid, methyl ester	1.37553e+06	1.29689e+06	1.5838e+06	1.34252e+06	1.3061e+06	5
Tridecanoic acid, methyl ester	1.60446e+06	1.51539e+06	1.79657e+06	1.36561e+06	1.37907e+06	5
Tris(trimethylsilyl)amine	69396.6	56888.9	58107.6	58298.8	53677.6	5
Trisiloxane, 1,1,1,5,5,5-hexamethyl-3,3-bis[(trimethylsilyl)oxy]-	99904.9	135734	154497	123097	105861	5
Trisiloxane, octamethyl-	359582	373283	489089	475427	453890	5
Tromethamine, 3TMS derivative	284451	216875	126254	146690	231234	5
Undecane, 2,10-dimethyl-	72615.7	65309	72195	50029	96290.8	5
Undecane, 2,8-dimethyl-	42348.1	36931.7	40348.9	30320.7	44305.3	5
Undecane, 3,5-dimethyl-	84298.1	56332.3	49251.2	47372.5	55969.9	5
Undecane, 4,7-dimethyl-	100735	64183.2	75085.6	58330.2	114529	5
Undecanoic acid, methyl ester	1.21737e+06	1.18477e+06	1.46765e+06	1.18045e+06	1.21002e+06	5
Uracil, 2TMS derivative	1.18166e+06	1.09416e+06	1.10396e+06	1.21408e+06	1.09998e+06	5
Urea, 2TBDMS derivative	67786.2	50954.9	53530.5	54986	1.8265e+06	5
.alpha.-D-Lactose, 8TMS derivative	97930.7	154474		265775	185839	4
.beta.-D-Lactose, (isomer 1), 8TMS derivative	164486	136356	125925	186859		4
.beta.-Lactose, 8TMS derivative	33446.8	102680		46859.5	63279.2	4
.delta. Amino levulinic acid tri-TMS	111937	114597	99173.2		107727	4
[10712] cellobiose 1 [24.444]	103369	#DIV/0!	76586.4	154947	113667	4
[12395] hexadecene [14.197]	154241	151932	238662		108925	4
[16219560] lactobionic acid 1 [24.583]	102480	109069	83196.3		61473	4
[24699] 1-stearoyl-rac-glycerol [24.913]	8.25671e+06	7.60488e+06		7.93265e+06	7.13849e+06	4
[5280450] linoleic acid [20.399]	50859.4	42131.5	200672	42531.7		4
[5950] L-alanine 1 [7.4748]	#DIV/0!	8.16817e+06	8.36741e+06	7.89079e+06	5.91612e+06	4
[6161490] trans-13-octadecenoic acid [20.608]	110748	97306.2	169044		134442	4
2,3-Butanediol, 2TMS derivative	389263	#DIV/0!	7.98903e+06	464612	47219.2	4
2,5-Difluorobenzoic acid, 2-diethylaminoethyl ester	555563	566341	594605	572680		4
2,6,10-Trimethyltridecane	49828.4	#DIV/0!	61289.1	36638.8	41981.4	4
2-Bromotetradecane	24646.8	31182.2		31620.9	20091.5	4
2-Butene-1,4-diol, 2TBDMS derivative	99238	104870	100519	84629.1		4
2-Ethyl-3-hydroxypropionic acid, di-TMS	220921	141467	155099	164245		4
2-Ketoisocaproic acid tbo-tms	165989	99879.4		328519	265006	4
2-Phenylamino-4H-3,1-benzoxazin-4-one	51190.6	43987.9		54924.4	52831.3	4
2-Propanol, 1-bromo-	526432	439116		543205	495878	4
3,4-Dihydroxybenzyl alcohol,tris(trimethylsilyl)-	47688.5	59497.3		55942.4	99990.4	4
3-Cyclopentylpropionic acid, 2-butyl ester	#DIV/0!	38396.8	53995.5	56151.9	50344.1	4
3-Heptene, 2,2,4,6,6-pentamethyl-	26791.8	#DIV/0!	25254.2	19626	29506.1	4
3-Phenyl-5,5-di(methoxycarbonyl)-N-methylisoxazolidine	50699.4	40381.8	50419.3	53988.6		4
3-Trifluoromethylbenzylamine, N,N-diundecyl	148529	142404		109507	132440	4
4-(Trimethylsilyoxy)-3-penten-2-one	922597	658524	363496	293354		4
5-Aminovaleric acid, 2TBDMS derivative	176820	162946		169310	141527	4
6-Amino-1-hexanol, 2TBDMS derivative	171539	187794	164539		162679	4
Androst-2-en-17-amine, N-(2-phenylethyl)-, (5.alpha.)-	69042	51371		43156.8	50700.7	4
Behenic acid, TMS derivative	28314.4	23611.3	29612.1	26912		4
Benzo[d,E]isocoumarin, 3,3-dimethyl-	#DIV/0!	52503.5	44816.3	47133.9	41262.2	4
Benzo-12-crown-4, 4'-(1,4,6,7-tetrahydro-1-methyl-5,8-dioxoimidazo[4,5-e][1,4]diazepin-7-yl)-	16404.6	13946.3	17215.3		13726.2	4
Borane, diethyl(decyloxy)-	58513.4	#DIV/0!	17353.4	30893.4	43807.3	4
Butane-1,3-diol, 1-methylene-3-methyl-, bis(trimethylsilyl)ether	47087.6	45926.6	51594.8		42449.3	4
Butanoic acid, 2,2-dimethyl-3-[(trimethylsilyl)oxy]-, trimethylsilyl ester	584790	382420	64222.1	73214.7		4
Cyclodecasiloxane, eicosamethyl-	2.02451e+06	254470	491145		1.30277e+06	4
Cyclononasiloxane, octadecamethyl-	678120	143675	215760		791162	4
Decane, 3,8-dimethyl-	28235.6	29222.1	60493.9		20581.5	4
Dimethyl diphenylsilane	43534.9	43580.2		45273	38555.9	4
d-Proline, N-allyloxycarbonyl-, allyl ester	31190.8	55656.5	24998		45876	4
Eicosane	76445.2	#DIV/0!	44878.5	82619.1	93872.8	4
Ethylene glycol, 2TBDMS derivative	191197	#DIV/0!	161394	168180	163879	4
Heptasiloxane, hexadecamethyl-	665868	227802	105152		180998	4
Hexadecane, 1-iodo-	28841.2	22135.3	33265.1		20471.6	4
Hydroxylamine, 3TMS derivative	33907.8	24523.1		31509.7	25804	4
L-(-)-Fucose, tetrakis(trimethylsilyl) ether, methyloxime (anti)	139225	183598	193930	178603		4
Lactic Acid, 2TMS derivative	#DIV/0!	4.07411e+06	7.60329e+06	8.04278e+06	5.58767e+06	4
Lactose, 8TMS derivative	178765	#DIV/0!	158811	194661	150436	4
L-Aspartic acid, 3TMS derivative	3.88744e+06	1.83693e+06		1.85093e+06	1.33988e+06	4
L-Leucine, N-(N-acetylglycyl)-, butyl ester	#DIV/0!	605154	560358	547359	501636	4
L-Leucine, N-methyl-N-(hexyloxycarbonyl)-, eicosyl ester	63409.3	60073.2		56543.3	55457.9	4
m-Cresol, TMS derivative	39901.4	44963.1	42778.9		39698.8	4
N-Ethyldiethanolamine, 2TMS derivative	84575.3	69440.9		78192.8	75218.8	4
Nonane, 5-methyl-5-propyl-	22016.5	#DIV/0!	21269.8	16724.8	24255.1	4
Pentadecane	62391.2	147599	196387	102783		4
Pentane, 3-ethyl-2,4-dimethyl-	75666.1	62449.5		72370.5	64281	4
Pentenoic acid, 4-[(trimethylsilyl)oxy]-, trimethylsilyl ester	157354	189256		272126	125265	4
Phthalic acid, butyl 2-chloropropyl ester	134559	117779	116852	122621		4
Propanamide, 2,2-dimethyl-N-(2'-t-butylcarbonylphenyl)-	276036	227549		227773	239869	4
Propanoic acid, 2-(methoxyimino)-, trimethylsilyl ester	220672	164112	156221		301252	4
s-Indacene-1,7-dione, 2,3,5,6-tetrahydro-3,3,5,5-tetramethyl-	14875.1	11506.7		8567.03	22245.9	4
Tridecane	77900.3	128759		58452.2	68198	4
Tris(trimethylsilyl)carbamate	34658.1	45061.9	42934.9		36490.6	4
Undecane, 3,8-dimethyl-	241201	101538		29496	42405.3	4
Undecane, 3,9-dimethyl-	81835.2	77805.2	76958.2		90749.7	4
(1R,2R,4S)-2-(6-Chloropyridin-3-yl)-7-methyl-7-azabicyclo[2.2.1]heptane	28680.2	26778.5	32397			3
[439451] galactinol 1 [26.085]	197470	163216	171531			3
[5780] D-sorbitol [17.898]	33622.6	61360.1		96870.5		3
[8222] eicosane [18.464]	80323.6	65850.5			69713.5	3
[94220] lactamide 2 [8.394]	3.77596e+06	1.84991e+06	2.27479e+06			3
[97250] 2,8-quinolinediol [16.592]	#DIV/0!	29667.9	23914.7		25226.9	3
1-(2-Methoxyethoxy)-2-methyl-2-propanol, TMS derivative	56424	#DIV/0!	49816.9	46621.3		3
1,3-Dipalmitin, TMS derivative	20045.9	22682.8	15269.6			3
1,3-Propanediol, ethyl tetradecyl ether	69278.1	78498.1			61233.3	3
13-Methyltetradec-9-enoic acid methyl ester	347233	244265	561410			3
1-Ethoxy-2-propanol, TMS derivative	#DIV/0!	#DIV/0!	68582.8	69022	37581.7	3
1-Isobutylsulfanylmethyl-2,8,9-trioxa-5-aza-1-sila-bicyclo[3.3.3]undecane	43451.5	43841.4			35991.2	3
2,3-Dihydrooxazole-3-carboxylic acid, 2-t-butyl-5-vinyl, methyl ester	#DIV/0!	28870.7	27978.6	25597.9		3
2,4-Pyridinedicarboxylic acid, 2TMS derivative	#DIV/0!	129201		140986	112091	3
2-Butanol, TMS derivative	466531	#DIV/0!	401981	351580		3
2-Isopropyl-5-methyl-1-heptanol	#DIV/0!	28389.2	11278.1		8906.69	3
2-Pentene, 2,4,4-trimethyl-	#DIV/0!	#DIV/0!	16105.1	15335.6	33773.8	3
2-Phenyl-1,3-oxazol-2-ine	6.15959e+06	832897		465130		3
2-Propenoic acid, 2-[(trimethylsilyl)oxy]-, trimethylsilyl ester	368333	#DIV/0!	204310		170245	3
2-t-Butyl-1-methyl-3-phenyl-imidazolidin-4-one	119952	69716.6	82604.5			3
2-Trifluoromethylbenzylamine, N,N-diundecyl-	154000	127168	117377			3
3,4-Hexanedione, 2,2,5-trimethyl-	#DIV/0!	59338.7		24164.1	50727.1	3
3,7-dioxa-2,8-disilanonane, 2,2,8,8-tetramethyl-5,5-bis[[(trimethylsilyl)oxy]methyl]-	#DIV/0!	105078	108038	128290		3
3-Dodecanol, 3,7,11-trimethyl-	2.52387e+06	35584.9	52353			3
3-Hydroxybutyric acid, 2TMS derivative	543121	301450	325588			3
3-Hydroxydecanoic acid, 2TMS derivative	176293	136269	175276			3
3-Phenyllactic acid, 2TMS derivative	#DIV/0!	167692	169031	150362		3
4-(Trimethylsilyl)pyrazole, 2TMS derivative	47757.7	40033.2	37465.2			3
4,4-Dimethoxy-2-methyl-2-butanol, TMS derivative	62795.3	51341.2		49168.6		3
4,6-Dimethyl-1-oxa-4,6-diazacyclooctane-5-thione	165649	#DIV/0!	156900		191473	3
4,7,10,13,16,19-Docosahexaenoic acid, methyl ester, (all-Z)-	72888.1	81902.5	78009.3			3
4-Aminobutanoic acid, 3TMS derivative	52728.2	43887.7	58344.3			3
4-Methoxy-1,8-naphthalic anhydride	242388	261261			202923	3
4-Morpholinecarbonitrile	48587.8	64541			42806.7	3
5,7-Dihydroxy-3-[2,3-dihydro-4-hydroxy-2-(2-hydroxyisopropyl)benzofuran-7-yl]chromone	3.85177e+06	#DIV/0!	8134.89		8826.31	3
6-Chlorohexanol, TMS derivative	#DIV/0!	465223	403253		359816	3
6H-Dibenzo(b,d)pyran-1-ol, 3-hexyl-7,8,9,10-tetrahydro-6,6,9-trimethyl-	4.57472e+06	5.45802e+06		2.56874e+06		3
6H-Pyridazino[1,6-a]quinoxaline-2,3,4-tricarboxylic acid, 4a,5-dihydro-4a-methoxy-6-methyl-5-oxo-, trimethyl ester	#DIV/0!	81097.3	70264	73662.6		3
6-Methoxy-2-hexanol, TMS derivative	#DIV/0!	57663.1	52824.9	60391.8		3
9,12-Octadecadienoic acid (Z,Z)-, TMS derivative	#DIV/0!	#DIV/0!	48832.5	185005	38188.2	3
Acetamide, N-cyclohexyl-2,2,2-trifluoro-	#DIV/0!	18969.3	23084.1	22415.7		3
Acetic acid, 7,7,10a,12a-tetramethyl-2,5-dioxo-1,2,3,4,4a,4b,5,7,8,9,10,10a,10b,11,12,12a-hexadecahydro-1-azachrysen-8-yl ester	3.36363e+06	3.51361e+06	3.02599e+06			3
Acetoin, TMS derivative	#DIV/0!	107400	55139.2	88998.5		3
benzene, 1,1'-(1-methylethylidene)bis[4-methyl-	#DIV/0!	28370.7	26968.3	29614.3		3
Benzene, 1-chloro-2-(methoxymethoxy)-	#DIV/0!	617596	765203		819173	3
Benzo[c]cinnoline-5(6H)-acetic acid, .alpha.,.alpha.-diphenyl-	90267.4	#DIV/0!		79291	72309.5	3
Benzoic acid, 4-(4-butylcyclohexyl)-, 2,3-dicyano-4-(pentyloxy)phenyl ester	37819.4	#DIV/0!		25152.2	52529.6	3
Butanoic acid, 2-(pentafluoropropionylamino)-, isopropyl ester, D-	30470.6	11134.6	28230.6			3
Decane, 1-iodo-	#DIV/0!	26321	40653	27924.6		3
Diethanolamine, 3TMS derivative	65093.6	50763.2			53704.1	3
Dihydrouracil, 2TMS derivative	#DIV/0!	166926	87239.5	99794.6		3
Dodecane, 4,6-dimethyl-	184818	119871			81956.2	3
Dodecanoic acid, 1-methylethyl ester	85921	52125.3			51011.7	3
Eicosane, 1-iodo-	48736.5	60507.5	41487.7			3
Eicosane-1,2-diol, isopropylidene derivative	#DIV/0!	61153.4	126716	122903		3
Estra-1,3,5(10)-trien-6-one, 3,17-bis(acetyloxy)-2-methoxy-, (17.beta.)-	#DIV/0!	43488.9	44889.2	43799.8		3
Glucose, 5TMS derivative	84679.1	133832		40904.8		3
Heptacosane	#DIV/0!	101066		30099.3	202489	3
Hexadecanoic acid, ethyl ester	76820.6	#DIV/0!	22178.2		55561.6	3
l-Norvaline, N-(2-methoxyethoxycarbonyl)-, pentadecyl ester	50784.5	78334.1		40175.3		3
l-Norvaline, N-(2-methoxyethoxycarbonyl)-, undecyl ester	37763.8	#DIV/0!	36589.6	76475.2		3
Malic acid, 4-ethyl ester, 2TMS	#DIV/0!	149339	173450		141525	3
Methylmalonic acid, 2TMS derivative	651053	604364		706365		3
Mevalonolactone, TMS derivative	255015	157567		160850		3
Myrtenoic acid, trimethylsilyl ester	181310	169277		136261		3
naphtho[1,2-b]furan-2(3H)-one, 5-hydroxy-4-(octadecylthio)-	54803.4	46886.1		40389.5		3
Oleanitrile	51945.9	13607.9	15904.9			3
p-(Isopropylsulfamoyl)benzoic acid	63932.5	56764.1			55460.3	3
p-Cresol, TMS derivative	66083	#DIV/0!	28327.8		55142.1	3
Pentitol, 1,3-didesoxy-tris-O-(trimethylsilyl)-	44518.5	80052.3			46983.8	3
Phthalic acid, di(2-methylbutyl) ester	#DIV/0!	53797.1	56909.9	49521.7		3
propanoic acid, 3-hydroxy-2-(hydroxymethyl)-2-methyl-, 2-[3-[(methylsulfonyl)amino]phenyl]hydrazide	10031.7	8542.17	10321.5			3
Tetradecane	#DIV/0!	90338.3	72192.4		68996.7	3
Tetraethylene glycol, 2TMS derivative	109451	68948.9		69516.6		3
Tricarbomethoxyethylene	#DIV/0!	75354.9	50775.5	65625		3
Tricyclo[4.3.1.0(2,5)]decane	406936	#DIV/0!		339059	335034	3
Triethylene glycol, 2TMS derivative	141376	61454	15964.5			3
Trifluoroacetamide, TMS derivative	#DIV/0!	170614	213500		189052	3
Trifluoroacetic acid,n-tridecyl ester	10130	15683.3			9332.39	3
Undecane, 3,7-dimethyl-	#DIV/0!	73043.5	77489.7	47958.1		3
Undecane, 5,5-dimethyl-	10996.4	#DIV/0!		12518.8	44616.5	3
Xylo-hexos-5-ulose, 2,3,4,6-tetrakis-O-(trimethylsilyl)-, bis(O-methyloxime)	#DIV/0!	395727		337302	395490	3

## Sheet: EtOAc
Kefir metabolites in a fly model for Alzheimer’s Disease
Authors: Letícia Leandro Batista1*, Serena Mares Malta1, Heitor Cappato Guerra Silva1, Luiza Diniz Ferreira Borges1, Lays Oliveira Rocha1, Jéssica Regina da Silva1, Tamiris Sabrina Rodrigues1, Gabriela Venturini2, Kallyandra Padilha3, Alexandre da Costa Pereira2, Foued Salmen Espindola1, Carlos Ueira-Vieira1*.
Supplementary Table S1: Metabolites identified in kefir fractions
d. Metabolites present in the ethyl acetate (EtOAc) fraction
Samples	EtOAc_1	EtOAc_2	EtOAc_3	EtOAc_4	EtOAc_5	# of replicates present
(2,3-Diphenylcyclopropyl)methyl phenyl sulfoxide, trans-	302125	312141	340376	311738	286612	5
.alpha.-D-Lactose, 8TMS derivative	199982	190868	140682	309767	279154	5
.delta. Amino levulinic acid tri-TMS	76551.3	88760.9	90901.2	99618.7	84757.7	5
[1004] phosphoric acid [9.966]	642802	1.13838e+06	894048	1.49554e+06	1.47698e+06	5
[101713] glucoheptonic acid 2 [19.615]	2.83157e+06	3.08649e+06	3.35431e+06	3.0572e+06	2.85004e+06	5
[10465] heptadecanoic acid [19.8]	36699.4	55963.3	77215.4	74609.4	57320.5	5
[10467] arachidic acid [22.367]	58486.6	64979.8	72054.8	70600.1	63549.3	5
[10712] cellobiose 1 [24.444]	106712	117188	101708	180375	136605	5
[10712] cellobiose 2 [24.7]	106374	66721.5	68639.2	36788.1	51007.8	5
[107689] L-(+) lactic acid [6.851]	1.03089e+06	1.17785e+06	1.04817e+06	1.06664e+06	832695	5
[11005] myristic acid [16.887]	236175	293381	330041	320017	281769	5
[1110] succinic acid [10.509]	8.53205e+06	8.37554e+06	8.45004e+06	8.62315e+06	7.83401e+06	5
[11333] lactulose 1 [23.867]	47796.2	57388.1	81303.1	111492	47724.7	5
[12395] hexadecene [14.197]	137348	78795.7	103486	95818.1	206134	5
[12592] tetracosane [22.035]	72651.5	77111.2	96273.2	89694.8	94911.3	5
[169019] D-threitol [12.954]	116839	129852	142330	167336	124718	5
[206] D (+) galactose 2 [17.662]	282332	271046	285116	360827	249736	5
[220001] rhamnose 1 [15.574]	345770	441012	416992	428426	367744	5
[239] Beta- alanine 1 [12.044]	1.15709e+06	1.30206e+06	1.40471e+06	1.42251e+06	1.22515e+06	5
[243] benzoic acid [9.594]	66447.2	72064	79129.8	79559.4	69082.6	5
[258531] digitoxose 1 [14.22]	380237	394900	373921	417716	350370	5
[262] 2,3-butanediol 2 [6.55]	331612	315513	336793	366978	368651	5
[2682] 1-hexadecanol [18.045]	109436	102207	148788	141127	138417	5
[3034828] palatinitol 2 [26.01]	172804	184543	192994	96737.3	91074.7	5
[33032] L-glutamic acid 3 (dehydrated) [13.232]	83577.9	88511.9	99133	102826	89893.6	5
[3848] 3-phenyllactic acid [13.981]	644856	653197	699435	735921	645090	5
[3893] lauric acid [14.789]	41376.2	46170.4	76704.7	25528.6	25239.6	5
[4180364] 1,3-dihydroxyacetone [9.662]	30360.9	30011.9	25879	28933.4	21825.4	5
[42953] diglycerol 3 [15.989]	35097.7	27964	36332.9	34599.3	29722.8	5
[439194] glyceric acid [10.735]	81322.2	206420	79843.8	76923.9	72795.3	5
[439204] xylulose [15.077]	334392	310409	376768	360619	309022	5
[439451] galactinol 2 [26.479]	208050	85877.5	148538	142998	70894.8	5
[439746] 6-deoxy-D-glucose 2 [15.751]	136943	147195	148318	148658	137457	5
[445638] palmitoleic acid [18.728]	36967.4	29741.1	37117.2	36579.2	29126.4	5
[446284] eicosapentaenoic acid [24.013]	93290.9	189207	96207.6	143202	89949.7	5
[448388] D-allose 1 [17.278]	1.23987e+06	1.2822e+06	1.39326e+06	1.39879e+06	1.22797e+06	5
[500] 4-guanidinobutyric acid 2 [13.348]	39039.7	45280.5	49626.8	46150.8	38727.4	5
[5280450] linoleic acid [20.399]	83953.5	21044.1	65743.9	84966.4	22218.4	5
[5281] stearic acid [20.675]	3.8317e+06	4.05996e+06	4.22339e+06	4.33934e+06	4.02408e+06	5
[5283468] 1 monoolein [24.747]	74696.4	76258.7	90855.2	100520	73959.2	5
[5364509] methyl oleate [19.44]	695425	1.47854e+06	1.2206e+06	958171	1.67765e+06	5
[5951] L-serine 1 [9.706]	1.26373e+06	1.70974e+06	1.728e+06	1.80263e+06	1.48454e+06	5
[6027] xylose 2 [14.791]	86113	95047.5	74114	77826.8	89935.9	5
[6161490] trans-13-octadecenoic acid [20.608]	30399.7	121838	56432.3	14277.2	9762.78	5
[6288] L-threonine 2 [11.464]	5.70977e+06	6.00994e+06	6.48397e+06	6.48023e+06	5.71476e+06	5
[637517] elaidic acid [20.508]	125466	130219	143066	154208	114748	5
[643801] methyl palmitoleate [17.466]	357365	428422	459372	429350	389454	5
[64956] DL-3-aminoisobutyric acid 2 [12.457]	295004	355503	375148	388195	335394	5
[6613] pantothenic acid 2 [18.371]	85084.8	87465.5	88294.2	97468.2	83247.5	5
[6912] xylitol [15.376]	143424	147685	162156	173791	141502	5
[69362] beta-hydroxyisovalerate [9.084]	52726.7	50714.4	49537.4	50954.1	47385.3	5
[753] glycerol [9.941]	2.17672e+06	2.39604e+06	2.14828e+06	2.50621e+06	2.11599e+06	5
[757] glycolic acid [7.049]	1.53059e+06	1.71495e+06	1.74153e+06	1.7774e+06	1.51737e+06	5
[760] glyoxylic acid [10.813]	2.03364e+06	2.14258e+06	2.27081e+06	2.26249e+06	1.96688e+06	5
[77743] 3-(methylthio)-propylamine [11.89]	3.51232e+06	3.47912e+06	3.84517e+06	3.8768e+06	3.44881e+06	5
[78092] 3-isochromanone [13.262]	2.49212e+06	3.04002e+06	3.28865e+06	3.08763e+06	2.78444e+06	5
[8158] pelargonic acid (nonanoic acid) [11.129]	60623.8	62561.4	62189.9	60616	61959.8	5
[8222] eicosane [18.464]	66113.3	44402.9	70938.9	65942.3	59735.4	5
[8343] dioctyl phthalate [23.163]	883616	966696	983456	1.01138e+06	779330	5
[84571] lactose 1 [24.386]	7.48923e+06	5.44779e+06	7.81228e+06	7.51402e+06	6.63343e+06	5
[84571] lactose 2 [24.534]	2.54916e+06	2.56831e+06	2.84905e+06	2.78382e+06	2.52069e+06	5
[892] myo-inositol [19.354]	78393.4	79233	83039.7	83159.4	69115.7	5
[899] N-acetyl-D-mannosamine 2 [19.339]	48084.1	45254.2	48318.9	47475.4	38035.3	5
[9316] methyl linolenate [19.432]	1.68705e+06	901737	1.64359e+06	1.36401e+06	1.12949e+06	5
[93556] 5,6-dihydro-5-methyluracil 1 [11.637]	73631.3	82603.2	88465.5	92748.3	78899	5
[9378] 3-(4-hydroxyphenyl)lactic acid [17.433]	1.76529e+06	1.64926e+06	1.79423e+06	1.82092e+06	1.62531e+06	5
[94220] lactamide 1 [7.959]	266540	286107	190151	327402	260217	5
[957] 1-octanol [8.6547]	32508.6	36852.2	35117.9	37588.8	31865.5	5
[967] orotic acid [15.794]	27126.5	53247.1	50155.1	28063.1	33084.2	5
[971] oxalic acid [7.883]	4.10736e+06	3.8899e+06	4.59764e+06	5.44373e+06	5.30748e+06	5
[97250] 2,8-quinolinediol [16.592]	36970.9	22527.9	22706	27796.7	20623.3	5
[985] palmitic acid [18.846]	4.3061e+06	4.69022e+06	5.11216e+06	5.03295e+06	4.75503e+06	5
[C10] Methyl Caprate [10.647]	2.18609e+06	2.95356e+06	3.16668e+06	2.96363e+06	2.66495e+06	5
[C8] Methyl Caprylate [7.812]	1.00529e+06	1.33684e+06	1.77167e+06	1.25668e+06	1.32597e+06	5
1,2-Benzenedicarboxylic acid, bis(2-methylpropyl) ester	475521	687778	584323	702104	523779	5
1,2-Dipalmitin, TMS derivative	16967.1	19915.8	19047.2	22290.6	20250	5
1,3-Dipalmitin, TMS derivative	15358.1	28881.1	13389.9	19392.8	8999.59	5
11,14,17-Eicosatrienoic acid, methyl ester	426792	421764	432108	383038	368424	5
13-Docosenoic acid, methyl ester, (Z)-	485118	523874	575418	513572	496767	5
15-Tetracosenoic acid, methyl ester, (Z)-	328052	442804	460550	413649	381545	5
18-Methyl-nonadecane-1,2-diol, isopropylidene derivative	225765	271735	446091	211906	513812	5
1-Dodecanol, TMS derivative	64174.9	68606.1	81648.5	75079.5	73884.7	5
1-Monomyristin, 2TMS derivative	4.48641e+06	4.41168e+06	5.0094e+06	5.02724e+06	4.42754e+06	5
1-Monooleoylglycerol, 2TMS derivative	53557.9	1.66137e+06	68131.2	70667	50507.8	5
1-Monopalmitin, 2TMS derivative	8.46044e+06	1.21586e+07	8.46548e+06	1.1038e+07	1.04271e+07	5
1-Octadecanol, TMS derivative	224880	174531	345880	235632	222827	5
1-Piperidinecarboxaldehyde	268732	291871	333129	400393	333269	5
1-Tetradecanol, TMS derivative	42254.6	47827	47220.6	51803.8	68380	5
2-(Methylamino)ethanol, tert-butyldimethylsilyl ether	342661	349624	343266	323886	303148	5
2,3-Bis((trimethylsilyl)oxy)propyl docosanoate	91476	121827	113585	95503.8	83499.2	5
2,3-Bis((trimethylsilyl)oxy)propyl tricosanoate	6957.07	8170.43	9415.39	7626.68	7895.77	5
2,3-Dihydroxypropyl icosanoate, 2TMS derivative	1.68255e+06	880992	992227	915809	828061	5
2,6-Bis(tert-butyl)phenol, TMS derivative	241708	257208	271286	272040	237910	5
2,6-Diisopropylnaphthalene	29361.3	28603.8	33517.3	34896.8	32354.7	5
2-Butene-1,4-diol, 2TBDMS derivative	69003.9	116988	103160	98608.7	111687	5
2-Deoxy-D-ribose, tris(trimethylsilyl) ether, trimethylsilyloxime (isomer 2)	265558	227263	243039	261104	225024	5
2-Monomyristin, 2TMS derivative	36512.5	34119.1	38092.4	40555.3	36090.3	5
2-Monostearin, 2TMS derivative	1.15072e+06	1.19553e+06	1.31812e+06	1.30749e+06	1.1519e+06	5
2-Palmitoylglycerol, 2TMS derivative	1.22876e+06	1.28484e+06	1.36392e+06	1.31654e+06	1.20526e+06	5
2-Trimethylsilyloxy-1,3-butadiene	782905	818782	835743	906695	787228	5
3-Aminoisobutyric acid, 3TMS derivative	80470.2	82314	82729.4	91538.6	78713.1	5
3-Cyclopentylpropionic acid, 2-butyl ester	57130.4	55689.2	52512.4	57476.6	54503.6	5
3-Cyclopentylpropionic acid, cyclopentyl ester	49109.9	42209.2	51864.1	53569	45735.9	5
3-Hydroxybenzoic acid, 2TMS derivative	41452.8	51532.6	37678.5	38021.3	67448.7	5
3-Phenyl-5,5-di(methoxycarbonyl)-N-methylisoxazolidine	44135.3	49849	49429.9	50851.5	44992.8	5
3-Pyridinol, TMS derivative	518340	661786	484983	473554	521463	5
3-Trifluoromethylbenzylamine, N,N-diundecyl	63695.8	53819.2	62579.2	58693.5	56203.9	5
4-(Trimethylsilyoxy)-3-penten-2-one	416274	390414	211469	465339	322147	5
4-Hydroxybutanoic acid, 2TMS derivative	1.01906e+06	805835	1.09824e+06	842033	943247	5
5,8,11,14,17-Eicosapentaenoic acid, methyl ester, (all-Z)-	164393	141486	164108	164435	139266	5
5,8,11,14-Eicosatetraenoic acid, methyl ester, (all-Z)-	212503	259772	279465	247225	234893	5
7,9-Di-tert-butyl-1-oxaspiro(4,5)deca-6,9-diene-2,8-dione	144498	154725	192350	167286	143310	5
8,11,14-Eicosatrienoic acid, methyl ester	304696	359607	394099	345099	320932	5
9-Octadecenoic acid (Z)-, methyl ester	375745	550333	458266	402096	394218	5
Acetamide, N-cyclohexyl-2,2,2-trifluoro-	57976.7	59672.9	62830.5	55782.4	53392.2	5
Androst-2-en-17-amine, 4,4-dimethyl-N-(2-phenylethyl)-, (5.alpha.)-	286768	237532	353900	268916	228633	5
Behenic acid, TMS derivative	21047.3	22595.1	27034	24499.2	22606.5	5
Benzene, 1,3,5-trichloro-	17120.2	21368.6	18483.8	21863.2	17056.1	5
Butane-1,3-diol, 1-methylene-3-methyl-, bis(trimethylsilyl)ether	46885.2	38622.2	48687.7	50448.7	39322.1	5
Butanoic acid, 2,2-dimethyl-3-[(trimethylsilyl)oxy]-, trimethylsilyl ester	363060	411549	42709	288909	304667	5
cis-Methyl 11-eicosenoate	544722	596183	654462	590497	547971	5
Cyclodecasiloxane, eicosamethyl-	266799	866595	162894	309449	1.40597e+06	5
Cyclohexasiloxane, dodecamethyl-	143804	369427	144342	177407	572607	5
Cyclopentasiloxane, decamethyl-	202540	385543	185454	204279	586659	5
Decane, 3,8-dimethyl-	25950.6	15444.3	30112.6	33874.8	66542.2	5
Decanedioic acid, bis(2-ethylhexyl) ester	127802	138023	189681	142384	143551	5
Dihydrouracil, 2TMS derivative	61637.2	60489.8	68472.4	66751.5	62462.7	5
Dimethyl diphenylsilane	35546.6	39382.8	37278.9	46687	42343.6	5
Disiloxane, hexamethyl-	101824	79009.2	101034	102726	91443	5
Dodecane, 1-iodo-	72828.7	103457	97874.4	45618.8	73329.6	5
Dodecane, 2,6,10-trimethyl-	47941.4	31893.5	14279.7	36498.6	142160	5
Dodecane, 2,7,10-trimethyl-	164287	178780	130655	99701	157428	5
Dodecanoic acid, 1-methylethyl ester	70328.8	45042.4	66593.8	59662.1	52590	5
d-Proline, N-allyloxycarbonyl-, allyl ester	30635.3	24836.3	29031.3	28947.4	23869.7	5
Ethanol, 2-(methylamino)-, N-trifluoroacetyl, O-(tert-butyldimethylsilyl)	4.14798e+06	4.10987e+06	4.5757e+06	4.6439e+06	4.0922e+06	5
Ethyl .alpha.-D-glucopyranoside, 4TMS derivative	116073	159222	110700	117909	103520	5
Glucose, 5TMS derivative	61452.9	116516	89374.9	44574.4	91326.1	5
Heneicosane	167724	105713	353711	192249	344749	5
Heneicosanoic acid, methyl ester	1.35451e+06	1.52134e+06	1.62787e+06	1.44668e+06	1.36759e+06	5
Heptadecane	108759	139487	174096	108060	113509	5
Heptadecane, 2-methyl-	32217.9	29620.8	35808.7	32401.3	28660	5
Heptanedioic acid, 2TBDMS derivative	16345.6	15479	17484.3	16749.9	15706.8	5
Heptasiloxane, hexadecamethyl-	182533	111443	105376	84146.3	93749.2	5
Hexadecane	408520	405411	186200	251589	265592	5
Hexadecane, 2-methyl-	55402.9	62861.9	68311.2	43887.3	62511.6	5
Homosalate, TMS derivative	51322.4	72254.8	56574.4	87284	51112.8	5
Iminodiacetic acid, N-[[5-fluorenyloxy]carbonyl]-	152173	180650	238703	197944	162413	5
Lactic Acid, 2TMS derivative	1.23303e+06	1.03112e+06	1.00643e+06	1.05036e+06	849788	5
l-Alanine, n-propargyloxycarbonyl-, ethyl ester	190491	214616	217821	226913	194736	5
L-Leucine, N-(N-acetylglycyl)-, butyl ester	531393	554336	574904	595407	522138	5
l-Norvaline, N-(2-methoxyethoxycarbonyl)-, undecyl ester	34516.9	39282.7	39633.5	35445.4	32109.9	5
m-Cresol, TMS derivative	56194.4	42482.7	66335.5	50412.2	43780.8	5
Methyl 12-hydroxystearate, TMS derivative	29400.7	29893.7	33573.5	31586.6	24569.4	5
Methyl myristoleate	376196	539961	546507	516529	455520	5
Monolaurin, 2TMS derivative	473813	476908	546120	524713	463151	5
N,O-Bis(trimethylsilyl)carbamate	50111	47415.3	50303	68485.4	61784.1	5
N-Ethyldiethanolamine, 2TMS derivative	105091	89606.4	86153.7	83589.3	71838.4	5
N-Methyltrifluoroacetamide, TMS derivative	2.3487e+06	2.3868e+06	2.43468e+06	2.21121e+06	1.95103e+06	5
Octadecane	167549	112795	176580	90544.3	91589.2	5
p-(Isopropylsulfamoyl)benzoic acid	57979.1	54721.3	59965.4	59295.9	51890.3	5
p-Cresol, TMS derivative	43934.8	69300.2	72216.9	67731	62292	5
Pentadecane	105050	68719.5	139536	45515.6	49350.6	5
Pentadecanoic acid, glycerine-(1)-monoester, bis-O-trimethylsilyl-	276552	259066	290172	287240	245408	5
Pentadecanoic acid, methyl ester	1.3243e+06	1.38727e+06	1.30261e+06	1.27797e+06	1.20672e+06	5
Pentadecanoic acid, TMS derivative	43849.3	37461.8	39793.4	41237.3	36706	5
Pentanedioic acid, 2-[(trimethylsilyl)oxy]-, bis(trimethylsilyl) ester	306982	307009	332109	340401	300518	5
Pentasiloxane, dodecamethyl-	464822	447033	425236	454525	418889	5
Phenol, 2,4-bis(1,1-dimethylethyl)-, phosphite (3:1)	77322.2	98480.2	114162	128474	94574	5
Phthalic acid, butyl 3-methylbutyl ester	130206	137023	148948	168908	124075	5
Propanoic acid, 2-(methoxyimino)-, trimethylsilyl ester	105816	129611	135463	177984	183376	5
Sebacic acid, 2TMS derivative	530364	506263	576831	569298	512230	5
Silanamine, N,N'-methanetetraylbis[1,1,1-trimethyl-	63970.9	64093.6	93581.8	90930.6	119830	5
silanamine, N-heptyl-1,1,1-trimethyl-N-(trimethylsilyl)-	135233	112814	137163	130064	105286	5
Succinyl lactate di-TMS	43343	73709.1	88088.2	81972.9	68249	5
Sulfurous acid, dodecyl 2-propyl ester	32134.6	44074.4	69394.6	22519.8	28480.1	5
Tetradecane	41532.1	76943.6	53761.7	47855.8	61931	5
Tetrasiloxane, decamethyl-	579997	692828	592997	659567	650333	5
Tricosanoic acid, 2-methoxy-, methyl ester	321686	495032	318615	372372	293721	5
Tricosanoic acid, methyl ester	1.27558e+06	1.45393e+06	1.62171e+06	1.43459e+06	1.34743e+06	5
Tridecanoic acid, methyl ester	1.25315e+06	1.63298e+06	1.71791e+06	1.63755e+06	1.4349e+06	5
Tris(trimethylsilyl)amine	52858.2	54925	59027.7	61001.6	50882	5
Trisiloxane, octamethyl-	385695	418961	449192	469318	453343	5
Tromethamine, 3TMS derivative	61982.2	78327.5	40020.5	71144.9	56766.3	5
Undecane, 2,10-dimethyl-	58625	57884.2	74089.4	66012.9	59871	5
Undecane, 3,8-dimethyl-	117476	73831.1	115905	43333.4	162238	5
Undecane, 3,9-dimethyl-	79690.6	55244.3	84280.3	76918.4	90245.9	5
Undecane, 4,7-dimethyl-	75460.5	142634	62892.9	51148.8	85527	5
Undecane, 4,8-dimethyl-	24704.7	31801.5	40427.3	35444.1	35346.2	5
Undecanoic acid, methyl ester	1.03174e+06	1.31264e+06	1.39177e+06	1.26982e+06	1.19703e+06	5
Uracil, 2TMS derivative	665776	684215	731653	776062	670313	5
Urea, 2TBDMS derivative	343555	435150	580731	663848	471352	5
.beta.-Lactose, 8TMS derivative	#DIV/0!	28951.7	64252.8	62960.3	51117.9	4
[11636] heptacosane [24.373]	61621.3	#DIV/0!	119449	85106.5	112874	4
[16219560] lactobionic acid 1 [24.583]	122468	68039	#DIV/0!	78393	80140.4	4
[2266] azelaic acid [16.359]	23410	#DIV/0!	18134.1	19718.5	14460.3	4
[24699] 1-stearoyl-rac-glycerol [24.913]	8.41021e+06	#DIV/0!	8.18924e+06	7.94772e+06	7.27958e+06	4
[66308] arabinose [14.897]	126524	125527	127912	126960	#DIV/0!	4
[8066] 2-butyne-1,4-diol [9.446]	676051	563546	679146	#DIV/0!	525951	4
[92824] D-malic acid [12.794]	66962.2	#DIV/0!	59035.2	76249.6	58963.2	4
13-Methyltetradec-9-enoic acid methyl ester	237013	418620	493139	433690	#DIV/0!	4
1-Methyl-1H-benz(g)indole	421321	425809	741913	#DIV/0!	639596	4
1-Nonene, 4,6,8-trimethyl-	11333	16866.9	16122.8	#DIV/0!	7376.16	4
1-Octene, 4-methyl-	64936.6	#DIV/0!	72309.7	77911.5	56437.5	4
2,4(1H,3H)-Pyrimidinedione, 1-[3,5-dihydroxy-6-hydroxymethyl]-	304080	#DIV/0!	302162	306242	258129	4
2-Butanol, TMS derivative	334971	453195	#DIV/0!	431802	154249	4
2-Phenyl-1,3-oxazol-2-ine	46143	946938	47021.4	#DIV/0!	45233.8	4
2-Propanol, 1-bromo-	560074	563899	599782	#DIV/0!	516553	4
3,4-Dihydroxybenzyl alcohol,tris(trimethylsilyl)-	95976.4	37539.6	#DIV/0!	69438.3	63060.3	4
3-Heptene, 2,2,3,5,6-pentamethyl-	24843.4	42864.7	72385.1	49271.4	#DIV/0!	4
3-Nonanol, TMS derivative	#DIV/0!	59933.6	65591.5	66196.7	50795.1	4
4-(Trimethylsilyl)pyrazole, 2TMS derivative	68589	35081.6	40757.9	#DIV/0!	37049.8	4
4,7,10,13,16,19-Docosahexaenoic acid, methyl ester, (all-Z)-	63333.7	82623.9	72648.3	#DIV/0!	59175.8	4
4-Morpholinecarbonitrile	37120.6	38482.1	#DIV/0!	50211.3	45561.3	4
4-Phenoxy-5,6-diphenyl-2H-pyridazin-3-one	5979.12	5484.03	5661.27	#DIV/0!	7158.51	4
4-Pyridinol, TMS derivative	211701	343923	632655	593202	#DIV/0!	4
5H-Pyridazino[1,2-a]benzotriazole-7,8,9,10-tetracarboxylic acid, 5-ethyl-, tetramethyl ester	3.39257e+06	3.0399e+06	3.3467e+06	3.18417e+06	#DIV/0!	4
6-Amino-1-hexanol, 2TBDMS derivative	160033	#DIV/0!	164050	171335	155421	4
6H-Dibenzo(b,d)pyran-1-ol, 3-hexyl-7,8,9,10-tetrahydro-6,6,9-trimethyl-	2.79382e+06	#DIV/0!	2.67431e+06	2.58507e+06	1084.46	4
Acetic acid, bis[(trimethylsilyl)oxyl]-, trimethylsilyl ester	114525	90531.1	#DIV/0!	125527	131735	4
Aceturic acid, 2TMS derivative	70872.5	#DIV/0!	53675.5	75068.6	76241.5	4
Alloxanic acid, 4TMS derivative	#DIV/0!	21968.1	33221.9	27129.4	24823.8	4
carbamic acid, N-[2-[(trimethylsilyl)oxy]-1,1-bis[[(trimethylsilyl)oxy]methyl]ethyl]-, trimethylsilyl ester	256561	#DIV/0!	216198	253002	219331	4
Cycloheptasiloxane, tetradecamethyl-	414918	341233	#DIV/0!	238761	479869	4
Cyclononasiloxane, octadecamethyl-	206489	408033	#DIV/0!	156813	606692	4
Cyclooctasiloxane, hexadecamethyl-	229668	416090	#DIV/0!	178972	375282	4
D-(-)-Ribofuranose, tetrakis(trimethylsilyl) ether (isomer 1)	286391	#DIV/0!	270912	316263	270791	4
D-(-)-Ribofuranose, tetrakis(trimethylsilyl) ether (isomer 2)	309083	317219	#DIV/0!	307358	273909	4
Diethylene glycol, 2TMS derivative	15185.4	15571.4	#DIV/0!	18782.6	12889.7	4
Dodecane, 4,6-dimethyl-	100159	41722.7	106758	#DIV/0!	85882.9	4
Eicosane	58069.2	#DIV/0!	105515	95860.9	89055.1	4
Glycine, N-(2-methyl-1-oxo-2-propenyl)-N-(trimethylsilyl)-, trimethylsilyl ester	146015	#DIV/0!	317076	257940	162464	4
Glycine, N-[4-[(trimethylsilyl)oxy]benzoyl]-, trimethylsilyl ester	13794.6	10456.6	15114.7	12545.7	#DIV/0!	4
Glycolic acid, 2TMS derivative	113487	73199.8	87012.3	#DIV/0!	64218.9	4
Hexadecanoic acid, ethyl ester	31753.6	40039.5	#DIV/0!	23068.3	50967	4
Hydroxylamine, 3TMS derivative	95996.2	23360.4	#DIV/0!	29441.9	40305.3	4
Lactose, 8TMS derivative	209177	#DIV/0!	197184	207637	179529	4
L-Leucine, N-methyl-N-(hexyloxycarbonyl)-, eicosyl ester	47303.2	#DIV/0!	72331	59396.3	57375.4	4
Methoxyamine, TMS derivative	245482	#DIV/0!	262013	261040	387476	4
Nonadecane	89112.6	121310	76539.4	#DIV/0!	41463.7	4
Nonadecanoic acid-glycerine-(1)-monoester, bis-O-trimethylsilyl-	14449.1	14051	#DIV/0!	15580.9	13587.2	4
O-Ethylhydroxylamine, 2TMS derivative	40290.3	36948.7	45025.4	47534.9	#DIV/0!	4
Pentadecane, 2,6,10,14-tetramethyl-	42209.1	36020	#DIV/0!	41126.5	43660.1	4
Pentanedioic acid, 2-(methoxyimino)-, bis(trimethylsilyl) ester	27129.4	#DIV/0!	33610.4	32011.3	30298.8	4
Pentenoic acid, 4-[(trimethylsilyl)oxy]-, trimethylsilyl ester	72081.3	#DIV/0!	157823	261493	248815	4
Propanamide, 2,2-dimethyl-N-(2'-t-butylcarbonylphenyl)-	155165	152349	156739	#DIV/0!	135387	4
Sulfurous acid, 2-propyl tetradecyl ester	23180.7	23853.3	26415.5	24528.5	#DIV/0!	4
Tetracosane	69801.9	#DIV/0!	67085	27948.9	39097.3	4
Tetradecane, 1-iodo-	38363.8	#DIV/0!	19997.6	53110.9	88247.2	4
Thiazole, 2-(butylthio)-	#DIV/0!	81940.3	78038.6	43110.3	35031.4	4
Tridecane	57108	61361.3	91748.3	62616.8	#DIV/0!	4
Tris(trimethylsilyl)carbamate	31929.3	#DIV/0!	48992.9	46402	38412.4	4
Trisiloxane, 1,1,1,5,5,5-hexamethyl-3,3-bis[(trimethylsilyl)oxy]-	166631	62103.1	#DIV/0!	214947	125503	4
Undecane, 2,8-dimethyl-	31034.5	37913.1	43677.1	#DIV/0!	37733.7	4
Undecane, 3,5-dimethyl-	52133.6	42705	#DIV/0!	49204.9	51600.8	4
.beta.-D-Lactose, (isomer 1), 8TMS derivative	125798	168420	#DIV/0!	#DIV/0!	200786	3
[11850] galactitol [17.986]	16034.5	19942.4	22102.3	#DIV/0!	#DIV/0!	3
[12409] nonacosane [25.792]	#DIV/0!	#DIV/0!	65473.4	43405.7	42357.2	3
[439451] galactinol 1 [26.085]	128427	207763	218094	#DIV/0!	#DIV/0!	3
[440658] melibiose 2 [25.784]	#DIV/0!	30702.5	#DIV/0!	44031.8	44217.4	3
[5319879] 2-oleoylglycerol [24.784]	57362	#DIV/0!	55647.4	64431.4	#DIV/0!	3
[5780] D-sorbitol [17.898]	133706	#DIV/0!	67381.9	222315	#DIV/0!	3
[5988] Sucrose [23.988]	#DIV/0!	#DIV/0!	166070	136974	106189	3
1-(6-Hydroxy-biphenyl-3-yl)-2-phenyl-ethanone	48766.6	46717.2	#DIV/0!	52976.3	#DIV/0!	3
1,4-Dioxane, 2,5-dimethyl-	36286.4	#DIV/0!	#DIV/0!	33273.5	24332.8	3
1,8,11,14-Heptadecatetraene, (Z,Z,Z)-	431465	316299	#DIV/0!	364793	#DIV/0!	3
10,18-Bisnorabieta-8,11,13-triene	13720.8	9947.25	#DIV/0!	12836.5	#DIV/0!	3
1'H-Cholest-3-eno[3,4-b]indol-6-one, 1'-methyl-, (5.beta.)-	#DIV/0!	#DIV/0!	565727	572941	499498	3
2(3H)-Furanone, dihydro-3-[(trimethylsilyl)oxy]-3-[[(trimethylsilyl)oxy]methyl]-	55028.9	41225.6	#DIV/0!	#DIV/0!	53694.5	3
2-Hydroxymethylcyclopentanol, (E)-, 2TMS derivative	261634	131113	288943	#DIV/0!	#DIV/0!	3
2-methyloctacosane	#DIV/0!	#DIV/0!	51070.9	85620.3	49798.8	3
2-Phenylamino-4H-3,1-benzoxazin-4-one	64201.8	#DIV/0!	#DIV/0!	58960.8	55661	3
3,4-Hexanedione, 2,2,5-trimethyl-	50719.1	#DIV/0!	37834.8	#DIV/0!	54541.3	3
3,5-Dimethyldodecane	#DIV/0!	#DIV/0!	54604.6	45346.4	41127.1	3
3-Butenoic acid, 3-(trimethylsiloxy)-, trimethylsilyl ester	312295	#DIV/0!	#DIV/0!	257623	49444.3	3
3-Heptene, 2,2,4,6,6-pentamethyl-	21525.4	#DIV/0!	24224.2	31662.7	#DIV/0!	3
3-Methyl-2-azafluorene	476756	#DIV/0!	#DIV/0!	638618	482758	3
3-Pentanol, 3-ethyl-	#DIV/0!	137673	#DIV/0!	133928	112480	3
4-Anilinoquinazoline	41153.2	#DIV/0!	48941.4	50284.4	#DIV/0!	3
4-Trimethylsilyloxy-3-heptene	#DIV/0!	79767.2	88306	84857.2	#DIV/0!	3
7,7-Diethylheptadecane	41601.7	#DIV/0!	46731	#DIV/0!	44678	3
acetyl chloride, 2,2'-[1,2-ethanediylbis(oxy)]bis-	#DIV/0!	627731	#DIV/0!	630533	568437	3
Benzene, (bromomethyl)pentafluoro-	#DIV/0!	#DIV/0!	48793.9	65909.8	41502.6	3
Benzo[c]cinnoline-5(6H)-acetic acid, .alpha.,.alpha.-diphenyl-	#DIV/0!	79450.1	#DIV/0!	83560.7	73466.2	3
Benzoic acid, 4-(4-butylcyclohexyl)-, 4-butoxy-2,3-dicyanophenyl ester	24574	19640.6	23019.8	#DIV/0!	#DIV/0!	3
Bis(trimethylsilyl)phosphite	71366.1	#DIV/0!	#DIV/0!	66047.9	62537.8	3
Borane, diethyl(decyloxy)-	45095.6	15799.2	#DIV/0!	#DIV/0!	32275.8	3
Cyclobutanol, TMS derivative	#DIV/0!	52029.6	38042.3	37482.3	#DIV/0!	3
Cyclooctane, 1-methyl-3-propyl-	35735.8	#DIV/0!	#DIV/0!	41697.6	39345.1	3
Dibutyl phthalate	124590	148348	#DIV/0!	#DIV/0!	129500	3
Dichloroacetic acid, 6-ethyl-3-octyl ester	#DIV/0!	19286	#DIV/0!	17653.7	17974.7	3
Diethyl aminomalonate, TMS derivative	45288.5	#DIV/0!	#DIV/0!	46791.2	37533.9	3
D-Lactose, (isomer 1), 8TMS derivative	135539	185437	192832	#DIV/0!	#DIV/0!	3
D-Lactose, octakis(trimethylsilyl) ether, methyloxime (isomer 1)	109893	149225	164235	#DIV/0!	#DIV/0!	3
Doconexent	69727.6	#DIV/0!	#DIV/0!	60912	63409.9	3
Erythritol, 4TMS derivative	14768.3	27920	#DIV/0!	18304.2	#DIV/0!	3
Glycine, 3TMS derivative	44175.8	55147.8	#DIV/0!	#DIV/0!	75059	3
Hexane, 3,3-dimethyl-	20427.6	15641	#DIV/0!	15764.1	#DIV/0!	3
Isopropyl palmitate	12181.5	#DIV/0!	19017.6	#DIV/0!	17435	3
N,N'-Di-acridin-9-yl-hydrazine	#DIV/0!	#DIV/0!	27352.9	29454.1	19471.1	3
Nonane, 1-iodo-	#DIV/0!	12972.8	#DIV/0!	15476.2	31260.9	3
Nonane, 5-methyl-5-propyl-	14654.3	14793.8	20805.9	#DIV/0!	#DIV/0!	3
Octane, 2,7-dimethyl-	25102	124516	28357.3	#DIV/0!	#DIV/0!	3
Pentane, 3-ethyl-2,4-dimethyl-	68037.8	67249.4	#DIV/0!	#DIV/0!	72265	3
Pentanedioic acid, 2,2-dimethyl-, bis(1-methylpropyl) ester	66243.2	49684.1	48115.1	#DIV/0!	#DIV/0!	3
Phosphine, [2-(6-methyl-2-pyridyl)ethyl](phenyl)-[3-(di-t-butylphosphino)propyl]-	21442.9	#DIV/0!	#DIV/0!	20657.1	16005.5	3
Phosphoric acid, bis(trimethylsilyl)monomethyl ester	#DIV/0!	27404.2	#DIV/0!	36219.4	27509.8	3
Sulfurous acid, 2-propyl tridecyl ester	17575.8	#DIV/0!	120875	67326.8	#DIV/0!	3
Trifluoroacetamide, TMS derivative	252109	302432	#DIV/0!	#DIV/0!	231453	3
Trimethylsilyl 3,5-bis(trimethylsilyloxy)-3-methylvalerate	61463.3	#DIV/0!	61596.3	65820.1	#DIV/0!	3
trisiloxane, 1,1,1,5,5,5-hexamethyl-3-[(trimethylsilyl)oxy]-	#DIV/0!	#DIV/0!	17293.4	14926.5	12190.4	3
Undecane, 3-methyl-	42252.6	47865.1	#DIV/0!	#DIV/0!	44565.1	3

## Sheet: ButOH
Kefir metabolites in a fly model for Alzheimer’s Disease
Authors: Letícia Leandro Batista1*, Serena Mares Malta1, Heitor Cappato Guerra Silva1, Luiza Diniz Ferreira Borges1, Lays Oliveira Rocha1, Jéssica Regina da Silva1, Tamiris Sabrina Rodrigues1, Gabriela Venturini2, Kallyandra Padilha3, Alexandre da Costa Pereira2, Foued Salmen Espindola1, Carlos Ueira-Vieira1*.
Supplementary Table S1: Metabolites identified in kefir fractions
e. Metabolites present in the n-butanol (ButOH) fraction
Samples	ButOH_1	ButOH_2	ButOH_3	ButOH_4	ButOH_5	# of replicates present
(2,3-Diphenylcyclopropyl)methyl phenyl sulfoxide, trans-	295286	278823	330178	282915	258547	5
.beta.-Eudesmol, TMS derivative	78545.3	58526.9	58480.2	60875.6	58591.1	5
.delta. Amino levulinic acid tri-TMS	56554.9	65026.4	58886.7	105630	95619.2	5
[1004] phosphoric acid [9.966]	1.38074e+06	1.24651e+06	2.15239e+06	1.21128e+06	1.33993e+06	5
[101713] glucoheptonic acid 2 [19.615]	2.76105e+06	2.7806e+06	3.42718e+06	3.05093e+06	2.63293e+06	5
[10465] heptadecanoic acid [19.8]	38883.5	38138.7	40050.6	39333.2	41681.8	5
[10467] arachidic acid [22.367]	54276.8	53352.6	55578.3	54871.3	57748.2	5
[10712] cellobiose 1 [24.444]	114194	61915.9	90761.2	273448	108690	5
[10712] cellobiose 2 [24.7]	245698	81395.2	83329.2	37444.3	57282.3	5
[107689] L-(+) lactic acid [6.851]	297924	418248	369387	441657	552868	5
[11005] myristic acid [16.887]	219229	204455	251110	263817	232997	5
[11333] lactulose 1 [23.867]	74189.2	40417	110441	213398	245592	5
[1176] urea [9.599]	68391.6	78390.7	104943	115698	137915	5
[12395] hexadecene [14.197]	171859	146442	193721	130171	129032	5
[12409] nonacosane [25.792]	23426	22068.3	69650.3	42865.4	37298.9	5
[12592] tetracosane [22.035]	89581	94933.3	88768	80223.9	87540.7	5
[206] D (+) galactose 2 [17.662]	110136	106022	117770	164579	108963	5
[239] Beta- alanine 1 [12.044]	1.19494e+06	1.21491e+06	1.45896e+06	1.39691e+06	1.25488e+06	5
[243] benzoic acid [9.594]	67427.5	65738.1	76712.9	82778.3	71524.1	5
[262] 2,3-butanediol 2 [6.55]	365633	336754	399524	374128	305945	5
[2682] 1-hexadecanol [18.045]	108567	115754	118165	128791	132220	5
[3893] lauric acid [14.789]	53912.5	54919.8	48357.6	53125.2	51354.9	5
[42953] diglycerol 3 [15.989]	23408	22123.5	27936.1	21730.3	23326	5
[439204] xylulose [15.077]	40898.7	47248.3	45297	48946.8	45001.2	5
[448388] D-allose 1 [17.278]	450806	457245	512131	536862	479534	5
[5280450] linoleic acid [20.399]	28761.6	71591	77987	54694.4	18252.3	5
[5281] stearic acid [20.675]	3.67667e+06	3.71647e+06	3.62795e+06	3.54675e+06	3.52361e+06	5
[5364509] methyl oleate [19.44]	1.03668e+06	483411	1.52504e+06	1.31919e+06	915861	5
[6161490] trans-13-octadecenoic acid [20.608]	59996.3	105289	112776	44688.6	71218.2	5
[643801] methyl palmitoleate [17.466]	349735	366156	475027	413325	356283	5
[64956] DL-3-aminoisobutyric acid 2 [12.457]	340657	336460	453576	355327	323415	5
[69362] beta-hydroxyisovalerate [9.084]	49243.3	50559	50294.5	49231.8	44493.8	5
[757] glycolic acid [7.049]	1.57525e+06	1.49668e+06	1.74311e+06	1.83701e+06	1.63093e+06	5
[760] glyoxylic acid [10.813]	2.12542e+06	1.94317e+06	2.23691e+06	2.00955e+06	1.9293e+06	5
[77743] 3-(methylthio)-propylamine [11.89]	3.36181e+06	2.69544e+06	3.7699e+06	3.88339e+06	3.43993e+06	5
[78092] 3-isochromanone [13.262]	2.45296e+06	2.54354e+06	3.3747e+06	2.924e+06	2.46686e+06	5
[8158] pelargonic acid (nonanoic acid) [11.129]	67999.6	80023.2	66544.8	74254.4	75947.7	5
[8222] eicosane [18.464]	68907.7	69889	61218.8	60612.6	55890.9	5
[8343] dioctyl phthalate [23.163]	469791	500100	511900	499970	540158	5
[84571] lactose 1 [24.386]	7.63148e+06	6.77559e+06	8.38289e+06	7.32967e+06	8.1158e+06	5
[84571] lactose 2 [24.534]	2.44184e+06	3.09048e+06	3.48961e+06	4.0675e+06	3.96044e+06	5
[892] myo-inositol [19.354]	61652.3	63978.7	70789	79675.8	77138	5
[9316] methyl linolenate [19.432]	1.5457e+06	1.61195e+06	1.80068e+06	1.13162e+06	1.16732e+06	5
[957] 1-octanol [8.6547]	41542.2	33632.9	36555.9	40992.4	30604.4	5
[971] oxalic acid [7.883]	3.88043e+06	3.09862e+06	3.8294e+06	5.12598e+06	4.7134e+06	5
[985] palmitic acid [18.846]	4.5407e+06	4.32839e+06	4.23217e+06	4.37016e+06	4.27157e+06	5
[C10] Methyl Caprate [10.647]	2.03956e+06	2.1665e+06	3.27439e+06	2.86324e+06	2.45184e+06	5
[C8] Methyl Caprylate [7.812]	944153	984177	1.78717e+06	1.37916e+06	1.19953e+06	5
1,2-Benzenedicarboxylic acid, bis(2-methylpropyl) ester	479145	546787	470709	614795	743136	5
1,2-Dipalmitin, TMS derivative	44291.7	15301.6	35371.1	12578.4	12969.8	5
11,14,17-Eicosatrienoic acid, methyl ester	306165	386363	445224	358370	320148	5
13-Docosenoic acid, methyl ester, (Z)-	449091	451356	608896	501964	465275	5
15-Tetracosenoic acid, methyl ester, (Z)-	322618	315736	497151	390097	366861	5
1-Dodecanol, TMS derivative	66596.5	68151.7	70586.7	63445	58631.1	5
1-Methyl-1H-benz(g)indole	650791	652943	730617	722019	628019	5
1-Monomyristin, 2TMS derivative	4.62309e+06	4.46253e+06	5.13134e+06	4.97013e+06	4.50315e+06	5
1-Monooleoylglycerol, 2TMS derivative	62955.8	66220.3	66253.7	52979.8	52467.2	5
1-Monopalmitin, 2TMS derivative	8.44985e+06	9.73137e+06	8.43121e+06	1.1057e+07	1.27474e+07	5
1-Octadecanol, TMS derivative	223698	208937	227361	262618	204237	5
1-Piperidinecarboxaldehyde	341917	229464	318329	386008	300476	5
1-Tetradecanol, TMS derivative	41697.3	44703.7	47845.5	45680	49749.2	5
2-(Methylamino)ethanol, tert-butyldimethylsilyl ether	375924	326965	393887	338944	284391	5
2,3-Bis((trimethylsilyl)oxy)propyl docosanoate	91189.9	115802	133301	99475.8	100821	5
2,3-Dihydrooxazole-3-carboxylic acid, 2-t-butyl-5-vinyl, methyl ester	27969.5	27374.2	30605.6	32611.5	26030.2	5
2,3-Dihydroxypropyl icosanoate, 2TMS derivative	712598	744026	1.00563e+06	860696	848067	5
2,6-Bis(tert-butyl)phenol, TMS derivative	250157	242889	276677	258864	223359	5
2,6-Diisopropylnaphthalene	23585.8	22966.5	32861.4	27686.2	36651.1	5
2-Butene-1,4-diol, 2TBDMS derivative	75305.9	71489	90249.8	95771.7	82382.5	5
2-Monomyristin, 2TMS derivative	38148.7	35652.2	37248.1	36872.7	29771.6	5
2-Monostearin, 2TMS derivative	1.23162e+06	1.20904e+06	1.39806e+06	1.29721e+06	1.07668e+06	5
2-Palmitoylglycerol, 2TMS derivative	1.26813e+06	1.31425e+06	1.45563e+06	1.32035e+06	1.10406e+06	5
2-Trimethylsilyloxy-1,3-butadiene	800824	873326	981988	913371	726031	5
3,4-Hexanedione, 2,2,5-trimethyl-	26322.6	30857.7	35796.1	36166	28451.5	5
3-Aminoisobutyric acid, 3TMS derivative	89492	612576	100115	97701.8	96365.9	5
3-Cyclopentylpropionic acid, cyclopentyl ester	57269.7	48223	57066.8	54558.9	47100.6	5
3-Heptene, 2,2,3,5,6-pentamethyl-	42777.8	23979.3	60918.3	62737.2	64621.2	5
3-Methyl-2-azafluorene	704651	775855	817224	758634	598202	5
3-Pyridinol, TMS derivative	639089	617777	638433	486479	586071	5
3-Trifluoromethylbenzylamine, N,N-diundecyl	78066.9	63614.7	70680	66059.1	55627.6	5
4-(Trimethylsilyoxy)-3-penten-2-one	211307	222625	126747	178355	172394	5
4-Hydroxybutanoic acid, 2TMS derivative	831426	867656	850632	894967	1.06418e+06	5
5,8,11,14,17-Eicosapentaenoic acid, methyl ester, (all-Z)-	80675.7	89030.4	174944	126062	126722	5
5,8,11,14-Eicosatetraenoic acid, methyl ester, (all-Z)-	188955	205303	302791	224638	221159	5
6-Amino-1-hexanol, 2TBDMS derivative	168552	147613	149709	158033	143861	5
7,9-Di-tert-butyl-1-oxaspiro(4,5)deca-6,9-diene-2,8-dione	156546	139096	171778	160629	133961	5
8,11,14-Eicosatrienoic acid, methyl ester	279313	305524	408486	330421	302888	5
9-Decylanthracene	20645.5	19647.2	19930	18633.3	17230.1	5
9-Octadecenoic acid (Z)-, methyl ester	338820	362363	476008	377659	333529	5
Acetic acid, bis[(trimethylsilyl)oxyl]-, trimethylsilyl ester	127521	105254	231745	144744	196728	5
Aceturic acid, 2TMS derivative	37173.9	44219.8	53953.6	51789.4	56718.1	5
Androst-2-en-17-amine, 4,4-dimethyl-N-(2-phenylethyl)-, (5.alpha.)-	379991	357460	344586	349708	295790	5
Arabinofuranose, 1,2,3,5-tetrakis-O-(trimethylsilyl)-	35872	42106	43701.3	48089.9	43512	5
Behenic acid, TMS derivative	24103.3	19716.5	21445.9	21951.9	21800.2	5
Benzene, 1,3,5-trichloro-	21729.3	21312.3	19661.7	21943.8	27074.6	5
cis-Methyl 11-eicosenoate	535719	549010	655402	573632	521571	5
Cyclodecasiloxane, eicosamethyl-	1.67203e+06	1.05032e+06	116758	51190.1	93486	5
Cycloheptasiloxane, tetradecamethyl-	488823	294623	154436	106626	107232	5
Cyclohexaneacetic acid, TMS derivative	969591	982016	1.06447e+06	1.02822e+06	928580	5
Cyclohexasiloxane, dodecamethyl-	535341	572066	223295	175555	180960	5
Cyclononasiloxane, octadecamethyl-	771185	413524	59514.3	55955.5	67466.2	5
Cyclopentasiloxane, decamethyl-	410213	369011	500957	136660	241754	5
Dimethyl diphenylsilane	53727	46366.8	44920.1	42729.3	41900.5	5
Disiloxane, hexamethyl-	147247	97947.3	67429	141336	66250.7	5
Dodecane, 1-iodo-	108945	63205.7	63525.6	42592.9	60642.3	5
Dodecane, 2,6,10-trimethyl-	40030.5	29648.1	78362.7	37854.5	48437.6	5
Dodecane, 2,7,10-trimethyl-	162561	172500	160960	100808	115944	5
d-Proline, N-allyloxycarbonyl-, allyl ester	62149.7	36915.3	43597.3	58970.5	26568	5
Eicosane	71367.6	42917.4	65695.6	114797	79830.4	5
Ethanol, 2-(methylamino)-, N-trifluoroacetyl, O-(tert-butyldimethylsilyl)	4.29978e+06	4.31244e+06	4.677e+06	4.6848e+06	4.09409e+06	5
Glycine, N-(2-methyl-1-oxo-2-propenyl)-N-(trimethylsilyl)-, trimethylsilyl ester	234486	202541	253695	238694	174091	5
Heneicosane	157304	164614	421435	209379	202742	5
Heneicosanoic acid, methyl ester	1.29531e+06	1.33393e+06	1.66017e+06	1.40715e+06	1.28823e+06	5
Heptadecane	200804	58773.9	155049	235362	149716	5
Heptadecane, 2-methyl-	34385.4	32669.3	40564.4	31591.9	27701.4	5
Heptasiloxane, hexadecamethyl-	297893	375290	108006	75925.2	87721.8	5
Hexadecane	340093	451315	379396	209161	229468	5
Hexadecane, 2-methyl-	62195.6	66296.7	67485.1	62849.3	50534	5
Homosalate, TMS derivative	49376	53474.2	46656.5	75455.7	107915	5
Iminodiacetic acid, N-[[5-fluorenyloxy]carbonyl]-	174056	162559	216914	198122	156935	5
Lactic Acid, 2TMS derivative	515073	379934	377718	411315	530132	5
l-Alanine, n-propargyloxycarbonyl-, ethyl ester	222148	209550	222215	222806	197860	5
L-Leucine, N-(N-acetylglycyl)-, butyl ester	554006	553019	602206	591187	518284	5
Methanone, (3-amino-2-benzofuryl)(4-methylphenyl)-	4243.66	3899.62	4278.05	4324.2	3748.45	5
Methoxyamine, TMS derivative	200916	152188	196443	179809	203850	5
Methyl 12-hydroxystearate, TMS derivative	28212.3	26483.1	30746.4	30701.2	28139.2	5
Methyl myristoleate	371336	388968	603893	495698	421316	5
Monolaurin, 2TMS derivative	514823	481372	519639	548293	463907	5
N,O-Bis(trimethylsilyl)carbamate	48535.4	43376.9	50856.2	59808.9	54722.8	5
N-Methyltrifluoroacetamide, TMS derivative	2.34208e+06	2.36394e+06	2.49921e+06	2.28757e+06	2.14669e+06	5
Nonadecanoic acid-glycerine-(1)-monoester, bis-O-trimethylsilyl-	16122.6	13645.2	21175.7	16100.7	18768.2	5
Nonane, 5-methyl-5-propyl-	22559.2	21588.7	21532.2	15148.9	14149.7	5
Octadecane	154293	187531	111966	122575	97988.5	5
O-Ethylhydroxylamine, 2TMS derivative	45930.6	40538.7	44876.5	47078.2	41603.5	5
Pentadecane	76738.8	73880.5	59825.7	245047	65428.1	5
Pentadecane, 2,6,10-trimethyl-	96202.9	89059.5	114399	90075.8	67286.4	5
Pentadecanoic acid, glycerine-(1)-monoester, bis-O-trimethylsilyl-	286725	279994	299778	295743	265428	5
Pentadecanoic acid, methyl ester	1.3119e+06	1.39618e+06	1.33113e+06	930211	1.114e+06	5
Pentadecanoic acid, TMS derivative	30645.4	29654.9	28797	31748.8	27181	5
Pentane, 3-ethyl-2,4-dimethyl-	68772.7	73205.7	77260.4	77832.6	64169.5	5
Pentasiloxane, dodecamethyl-	359418	300957	340698	351781	292334	5
Pentenoic acid, 4-[(trimethylsilyl)oxy]-, trimethylsilyl ester	96060.8	109651	154990	229757	137186	5
Phenol, 2,4-bis(1,1-dimethylethyl)-, phosphite (3:1)	99988.2	89521.2	136332	92914.2	66223.2	5
Phthalic acid, butyl 3-methylbutyl ester	141805	145542	134726	147737	153019	5
Propanoic acid, 2-(methoxyimino)-, trimethylsilyl ester	129100	120041	167702	200217	125217	5
Silanamine, N,N'-methanetetraylbis[1,1,1-trimethyl-	80814.1	76046	103560	54632.8	62401.3	5
silanamine, N-heptyl-1,1,1-trimethyl-N-(trimethylsilyl)-	130910	135234	132413	120837	122860	5
Tetracosane	63071.9	83629	45114.8	68408.9	56159.2	5
Tetradecane	112344	80749.4	72643.3	28735.5	67014	5
Tetrasiloxane, decamethyl-	678552	707665	763657	527547	709708	5
Tricosanoic acid, methyl ester	1.16688e+06	1.23484e+06	1.66356e+06	1.41074e+06	1.31104e+06	5
Tridecanoic acid, methyl ester	1.32311e+06	1.3852e+06	1.91088e+06	1.62697e+06	1.37127e+06	5
Tris(trimethylsilyl)amine	56416.2	58587.2	61029	63814.9	53502.8	5
Tris(trimethylsilyl)carbamate	26393.1	41006.2	33383	46752.2	41552.2	5
Trisiloxane, octamethyl-	396780	386840	508499	463084	325785	5
Undecane, 2,10-dimethyl-	52096.4	56256.7	28166.2	65790.8	52826	5
Undecane, 3,8-dimethyl-	183017	156849	217964	102153	73566.5	5
Undecane, 4,7-dimethyl-	59672.5	92932.4	97116.7	55608.9	67364.7	5
Undecane, 4,8-dimethyl-	42413.7	68923.7	37415.6	42202.6	11606.1	5
.alpha.-D-Lactose, 8TMS derivative	76614.9	53426.7	#DIV/0!	49109.4	86588.7	4
[11636] heptacosane [24.373]	61517.3	66697.9	#DIV/0!	85379.2	81128.3	4
[24699] 1-stearoyl-rac-glycerol [24.913]	#DIV/0!	7.72007e+06	8.07247e+06	8.04308e+06	7.1933e+06	4
[379] caprylic acid [9.81]	194931	#DIV/0!	231551	176949	204008	4
[446284] eicosapentaenoic acid [24.013]	90679.6	84444.1	126402	#DIV/0!	83120.7	4
[5283468] 1 monoolein [24.747]	82601.1	84560.7	108069	143540	#DIV/0!	4
[5988] Sucrose [23.988]	178690	#DIV/0!	232635	162296	160841	4
[637517] elaidic acid [20.508]	110121	54773.2	#DIV/0!	100095	81847.4	4
[8217] 1-octadecene [16.36]	12133.8	8078.58	11299.1	9749.03	#DIV/0!	4
[91476] lactitol [24.877]	84061.2	#DIV/0!	158830	209629	363099	4
1,3-di-iso-propylnaphthalene	#DIV/0!	23385.8	16038.4	19146.9	13330.1	4
10,18-Bisnorabieta-8,11,13-triene	22926.4	14456.9	9859.76	#DIV/0!	11535.1	4
12-Hydroxyoctadecanoic acid, 2TMS derivative	6609.16	19650.1	20623.9	#DIV/0!	15015.7	4
18-Methyl-nonadecane-1,2-diol, isopropylidene derivative	67596.2	262721	335406	267668	#DIV/0!	4
1'H-Cholest-3-eno[3,4-b]indol-6-one, 1'-methyl-, (5.beta.)-	630174	556155	569273	#DIV/0!	502677	4
1-Nonene, 4,6,8-trimethyl-	18371.6	#DIV/0!	34673.3	21745.9	19166.1	4
2,2,7,7-tetramethyl-4-(((5-((trimethylsilyloxy)methyl)-1,4-dioxan-2-yl)methoxy)methyl)-3,6-dioxa-2,7-disilaoctane	2.62752e+06	2.74951e+06	20512.5	2.88901e+06	#DIV/0!	4
2,3-Bis((trimethylsilyl)oxy)propyl tricosanoate	#DIV/0!	7501.67	10215.4	6755.21	7027.91	4
2,4(1H,3H)-Pyrimidinedione, 1-[3,5-dihydroxy-6-hydroxymethyl]-	307128	315167	300436	283167	#DIV/0!	4
2-Phenylamino-4H-3,1-benzoxazin-4-one	51494.8	56770.2	#DIV/0!	56058.2	51331.6	4
2-Propanol, 1-bromo-	618263	574695	610831	#DIV/0!	543336	4
3,5-Diacetyl-4-methyl-1-phenyl-1,4-dihydropyridine	12824.5	10480.3	10487.5	10189.4	#DIV/0!	4
3-Heptene, 2,2,4,6,6-pentamethyl-	27356.8	#DIV/0!	22255.3	21296.6	21606.1	4
3-Phenyl-5,5-di(methoxycarbonyl)-N-methylisoxazolidine	53025	43394.7	48157.1	#DIV/0!	47468	4
4-(Trimethylsilyl)pyrazole, 2TMS derivative	42379.6	52384.5	36971.3	#DIV/0!	37848	4
4,7,10,13,16,19-Docosahexaenoic acid, methyl ester, (all-Z)-	47984	64361.8	81952	#DIV/0!	49037.7	4
4-Aminobutanoic acid, 3TMS derivative	51200.5	20808.8	25066.7	#DIV/0!	23664.4	4
4-Morpholinecarbonitrile	56170.3	#DIV/0!	49534.4	50829.4	39864.5	4
4-Pyridinol, TMS derivative	81103.1	95180.6	#DIV/0!	602564	98372.8	4
6H-Dibenzo(b,d)pyran-1-ol, 3-hexyl-7,8,9,10-tetrahydro-6,6,9-trimethyl-	2.69294e+06	5.56104e+06	2.55167e+06	2.6111e+06	#DIV/0!	4
9,10-anthracenedione, 1-amino-4-[(4-methylphenyl)amino]-	97201.6	#DIV/0!	20196.3	21686.5	18771.8	4
Benzo[d,E]isocoumarin, 3,3-dimethyl-	42626.6	46485.9	39866.6	54827.6	#DIV/0!	4
Benzoic acid, 4-(4-butylcyclohexyl)-, 4-butoxy-2,3-dicyanophenyl ester	70425.7	#DIV/0!	22101.2	15851.8	20910.9	4
Butane-1,3-diol, 1-methylene-3-methyl-, bis(trimethylsilyl)ether	44689.9	44799.8	52505.5	#DIV/0!	42369.5	4
Carbonic acid, monoamide, N-octyl-, decyl ester	103643	#DIV/0!	103358	97723.6	81780.9	4
Decane, 1-iodo-	22370.2	44218.7	21085.4	10426.5	#DIV/0!	4
Diethylene glycol, 2TMS derivative	17341.5	17375.3	15824.6	15496.3	#DIV/0!	4
Docosane, 1-iodo-	70804.8	76827.1	51847.1	#DIV/0!	44787.9	4
Dodecane, 4-methyl-	15254.8	30728.7	14165.2	#DIV/0!	8226.64	4
Hexane, 3,3-dimethyl-	32168.5	36042.9	13715.4	#DIV/0!	27412.2	4
Hydroxylamine, 3TMS derivative	37905	35768.7	24703.1	32530.3	#DIV/0!	4
L-Cysteine, 3TMS derivative	22536.4	35111.1	24278.9	#DIV/0!	25169.3	4
L-Leucine, N-methyl-N-(hexyloxycarbonyl)-, eicosyl ester	63894.5	56771.3	68342.9	#DIV/0!	65053.4	4
l-Norvaline, n-propargyloxycarbonyl-, hexyl ester	51728.4	57235.4	#DIV/0!	54151.2	48461.4	4
Methyl .alpha.-Lyxofuranoside, 3TMS derivative	39700.6	34935.9	38235.2	47411.6	#DIV/0!	4
N-(3-(Trimethylsilyl)propyl)acetoacetamide	118176	132253	#DIV/0!	148055	113537	4
Nonadecane	85240.9	54966.5	18707.5	46057.1	#DIV/0!	4
Oxalic acid, 2TMS derivative	391418	332828	461302	44657.3	#DIV/0!	4
p-(Isopropylsulfamoyl)benzoic acid	64224.3	49116.7	#DIV/0!	69911.2	48026.4	4
Phosphine, [2-(6-methyl-2-pyridyl)ethyl](phenyl)-[3-(di-t-butylphosphino)propyl]-	24582.2	23167.5	#DIV/0!	22767	19606	4
Tetradecane, 1-(methylsulfinyl)-	26850.2	13519	19757.8	#DIV/0!	18271.7	4
Tricosanoic acid, 2-methoxy-, methyl ester	306945	148415	709274	408785	#DIV/0!	4
Undecane, 3,9-dimethyl-	#DIV/0!	95566.8	76623.9	76558.6	63416.5	4
.alpha.-d-Glucopyranoside, methyl 2,3,4-tris-O-(trimethylsilyl)-, hexadecanoate	78578.3	#DIV/0!	109526	26148.7	#DIV/0!	3
[16219560] lactobionic acid 1 [24.583]	#DIV/0!	281242	#DIV/0!	245846	333429	3
[500] 4-guanidinobutyric acid 2 [13.348]	#DIV/0!	22080.7	#DIV/0!	24364.2	23855.2	3
[6912] xylitol [15.376]	28113.2	21024.5	#DIV/0!	19003.9	#DIV/0!	3
[753] glycerol [9.941]	1.43308e+06	1.44477e+06	#DIV/0!	1.59478e+06	#DIV/0!	3
[8066] 2-butyne-1,4-diol [9.446]	588082	703537	#DIV/0!	#DIV/0!	701000	3
[94154] arabitol [15.601]	#DIV/0!	51472.6	46493.1	50633.2	#DIV/0!	3
1-(2-Ethyl-[1,3]dithian-2-yl)-3-methyl-butan-1-ol	56818.1	#DIV/0!	55290	#DIV/0!	26450.6	3
1,3-Dipalmitin, TMS derivative	#DIV/0!	13225.3	26218.9	#DIV/0!	8789.02	3
1,4-Dioxane, 2,5-dimethyl-	30689	51305	37673.5	#DIV/0!	#DIV/0!	3
15-Hydroxy-7-oxodehydroabietic acid, trimethylsilyl ester, 15-trimethylsilyl ether	#DIV/0!	601256	630741	#DIV/0!	529857	3
1H-Pyrazole, 3,4-bis(trimethylsilyl)-	46886.7	#DIV/0!	#DIV/0!	47643.4	48468.2	3
1-Tetradecanol, TBDMS derivative	#DIV/0!	37948.6	#DIV/0!	48407.2	44835.5	3
2,4,6-Trimethyl-7-oxo-4,7-dihydro-triazolo(3,2-c)triazine	#DIV/0!	42107.9	#DIV/0!	38382.8	34297.8	3
2-Bromotetradecane	51793.1	#DIV/0!	#DIV/0!	25655.7	22918.1	3
2-Hydroxymethylcyclopentanol, (E)-, 2TMS derivative	297655	195667	#DIV/0!	268620	#DIV/0!	3
2-methyloctacosane	68843.6	#DIV/0!	#DIV/0!	30151.4	29953.4	3
2-Trifluoromethylbenzylamine, N,N-diundecyl-	78069.2	71394	#DIV/0!	64947.4	#DIV/0!	3
3,5-Dimethoxymandelic acid, di-TMS	72233	61203.8	#DIV/0!	#DIV/0!	70870.4	3
3-Cyclopentylpropionic acid, 2-butyl ester	61732.7	#DIV/0!	51702.3	57122.1	#DIV/0!	3
3-Cyclopentylpropionic acid, 2-pentyl ester	47614.6	62676.6	57009.8	#DIV/0!	#DIV/0!	3
3-Dodecene, (E)-	10289.2	9357.65	#DIV/0!	10449	#DIV/0!	3
3-Ethyl-3-methylheptane	24544.4	#DIV/0!	22630	31462.4	#DIV/0!	3
3-Hydroxy-L-tyrosine, 4TMS derivative	41551.7	#DIV/0!	34471.9	29167.6	#DIV/0!	3
3-Isopropoxy-1,1,1,7,7,7-hexamethyl-3,5,5-tris(trimethylsiloxy)tetrasiloxane	15542.5	#DIV/0!	75706.9	48325.5	#DIV/0!	3
4-Acetyl-5-methyl-1,3-dihydro-2H-imidazol-2-one	51129.6	43207.1	47837.5	#DIV/0!	#DIV/0!	3
5-Ethyldecane	#DIV/0!	#DIV/0!	52015.7	42043.3	34820.5	3
9,10-anthracenedione, 1,4-bis[(2-ethyl-6-methylphenyl)amino]-	3309.69	1938.96	4120.44	#DIV/0!	#DIV/0!	3
Acetic acid, 7,7,10a,12a-tetramethyl-2,5-dioxo-1,2,3,4,4a,4b,5,7,8,9,10,10a,10b,11,12,12a-hexadecahydro-1-azachrysen-8-yl ester	3.35978e+06	3.48158e+06	3.18746e+06	#DIV/0!	#DIV/0!	3
Benzene, (bromomethyl)pentafluoro-	73269	34036.5	88869	#DIV/0!	#DIV/0!	3
benzene, 1,1'-(1-methylethylidene)bis[4-methyl-	#DIV/0!	13333.1	#DIV/0!	14117.2	18353.7	3
Benzene, 1,2,3-trichloro-	60186.2	12662.7	22829.1	#DIV/0!	#DIV/0!	3
Benzoic acid, 4-(4-butylcyclohexyl)-, 2,3-dicyano-4-(pentyloxy)phenyl ester	#DIV/0!	#DIV/0!	18737.7	16238.4	20941.1	3
Bis[Methyl(pentamethylene)]disiloxane	17702.4	8117.11	8400.37	#DIV/0!	#DIV/0!	3
Borane, diethyl(decyloxy)-	#DIV/0!	34291.9	30674	49130.3	#DIV/0!	3
carbamic acid, N-(trimethylsilyl)-, trimethylsilyl ester	43580.2	48492.8	48776.5	#DIV/0!	#DIV/0!	3
Cyclobutane, 1,2-diphenyl-	32630.2	42040.8	56341.1	#DIV/0!	#DIV/0!	3
Cyclobutanol, TMS derivative	#DIV/0!	37749.9	#DIV/0!	36189.8	52354.9	3
Cyclohexanecarboxylic acid, 2-phenylethyl ester	#DIV/0!	#DIV/0!	51782.2	43647.9	38237.1	3
Cyclooctasiloxane, hexadecamethyl-	473302	406391	#DIV/0!	#DIV/0!	51231.8	3
Decane	38189	#DIV/0!	#DIV/0!	30112.2	36971.3	3
Decane, 3,8-dimethyl-	25879.1	38512.3	16878.4	#DIV/0!	#DIV/0!	3
Decyl octyl ether	#DIV/0!	28051.6	#DIV/0!	31486.3	38407	3
Diethanolamine, 3TMS derivative	38026.9	50731.9	#DIV/0!	#DIV/0!	54182.6	3
Difenoxin	#DIV/0!	20434.1	#DIV/0!	23621.4	20865.7	3
Dodecane	49104.5	60468.9	58557.5	#DIV/0!	#DIV/0!	3
Dodecane, 2,6,11-trimethyl-	68474.7	67150.3	104515	#DIV/0!	#DIV/0!	3
Dodecane, 4,6-dimethyl-	126640	106509	#DIV/0!	#DIV/0!	81775.5	3
Dodecanoic acid, 1-methylethyl ester	#DIV/0!	#DIV/0!	63607.7	47944	46207.7	3
Ethanolamine, 3TMS derivative	33304.8	42380.7	50935.8	#DIV/0!	#DIV/0!	3
Heptadecane, 3-methyl-	29251.6	#DIV/0!	16987.6	32780.3	#DIV/0!	3
Hexadecane, 1-iodo-	22482.9	27596	#DIV/0!	#DIV/0!	27915.1	3
Hexadecane, 2,6,10,14-tetramethyl-	53732.2	#DIV/0!	54793.8	#DIV/0!	51882.5	3
Hexadecane, 4-methyl-	#DIV/0!	#DIV/0!	32784.1	41573.1	31785.7	3
Hexasiloxane, tetradecamethyl-	20872.7	22566.2	#DIV/0!	25270.9	#DIV/0!	3
Hexyl octyl ether	17832.4	#DIV/0!	21488.7	40493.6	#DIV/0!	3
Linolool oxide, TMS derivative	68545	#DIV/0!	59564.8	#DIV/0!	59532.3	3
L-Leucine, 2TBDMS derivative	117665	121775	#DIV/0!	#DIV/0!	104886	3
l-Proline, N-allyloxycarbonyl-, propyl ester	51934.5	#DIV/0!	62961.2	32878.5	#DIV/0!	3
L-Rhamnose, 4TMS derivative	65334.5	#DIV/0!	#DIV/0!	141276	166903	3
N-(2,6-Dichlorophenyl)-2,2-difluoro-2-(2,3,3,4,4,5,5-heptafluorotetrahydrofuran-2-yl)acetamide	#DIV/0!	1734.9	2976.22	1748.9	#DIV/0!	3
N-Carboxyethylrhodanine	27968.6	#DIV/0!	27065.8	#DIV/0!	21455.6	3
o-Acetotoluidide, 5'-chloro-4'-nitro-	26166.6	#DIV/0!	33568.1	37048.8	#DIV/0!	3
Pentadecane, 2,6,10,14-tetramethyl-	59975.3	34860.7	#DIV/0!	#DIV/0!	38707.6	3
Phosphoric acid, bis(trimethylsilyl)monomethyl ester	#DIV/0!	#DIV/0!	33465.3	22913.4	16095.3	3
Phthalic acid, 3-methylbutyl octyl ester	36499.2	#DIV/0!	#DIV/0!	47414	42771.4	3
Sulfurous acid, 2-ethylhexyl undecyl ester	28062.3	14982.3	#DIV/0!	15312.2	#DIV/0!	3
Tetradecane, 1-iodo-	#DIV/0!	28414.2	#DIV/0!	44492.5	34776.3	3
Tricarbomethoxyethylene	61594.3	#DIV/0!	#DIV/0!	74244.4	74281.7	3
Tricyclo[4.3.1.0(2,5)]decane	#DIV/0!	408584	#DIV/0!	350033	329374	3
Trifluoroacetamide, TMS derivative	299538	#DIV/0!	265691	#DIV/0!	225874	3
Trisiloxane, 1,1,1,5,5,5-hexamethyl-3,3-bis[(trimethylsilyl)oxy]-	63129	126666	#DIV/0!	131959	#DIV/0!	3
Undecane, 2,8-dimethyl-	#DIV/0!	31844.9	38022.8	#DIV/0!	29886.2	3
Undecane, 3,5-dimethyl-	54894.8	44596.9	#DIV/0!	46534.5	#DIV/0!	3
Undecane, 4-ethyl-	69991.2	#DIV/0!	16005.5	41435	#DIV/0!	3
Undecanoic acid, methyl ester	942556	952678	#DIV/0!	1.2412e+06	#DIV/0!	3

## Sheet: Exclusives
Kefir metabolites in a fly model for Alzheimer’s Disease
Authors: Letícia Leandro Batista1*, Serena Mares Malta1, Heitor Cappato Guerra Silva1, Luiza Diniz Ferreira Borges1, Lays Oliveira Rocha1, Jéssica Regina da Silva1, Tamiris Sabrina Rodrigues1, Gabriela Venturini2, Kallyandra Padilha3, Alexandre da Costa Pereira2, Foued Salmen Espindola1, Carlos Ueira-Vieira1*.
Supplementary Table S1: Metabolites identified in kefir fractions
f. Metabolites common to all fractions and exclusive to each one
Common to all fractions		Hexane		DCM		EtOAc		ButOH
.alpha.-D-Lactose, 8TMS derivative		(3-Methoxy-phenyl)-(6-methyl-4-phenyl-quinazolin-2-yl)-amine		(1R,2R,4S)-2-(6-Chloropyridin-3-yl)-7-methyl-7-azabicyclo[2.2.1]heptane		[11850] galactitol [17.986]		.alpha.-d-Glucopyranoside, methyl 2,3,4-tris-O-(trimethylsilyl)-, hexadecanoate
.delta. Amino levulinic acid tri-TMS		[10457] suberic acid [15.316]		(R)-3-Hydroxybutyric acid, 2TMS derivative		[4180364] 1,3-dihydroxyacetone [9.662]		.beta.-Eudesmol, TMS derivative
[1004] phosphoric acid [9.966]		[107689] lactic acid [6.851]		[127] 4-hydroxyphenylacetic acid [14.615]		[439194] glyceric acid [10.735]		[91476] lactitol [24.877]
[101713] glucoheptonic acid 2 [19.615]		[11333] lactulose 2 [24.431]		[135] 4-hydroxybenzoic acid [14.505]		[439746] 6-deoxy-D-glucose 2 [15.751]		[94154] arabitol [15.601]
[10465] heptadecanoic acid [19.8]		[2969] capric acid [12.399]		[5950] L-alanine 1 [7.4748]		[440658] melibiose 2 [25.784]		1-(2-Ethyl-[1,3]dithian-2-yl)-3-methyl-butan-1-ol
[10467] arachidic acid [22.367]		[304] cholesterol [27.555]		[94220] lactamide 2 [8.394]		[6027] xylose 2 [14.791]		1,3-di-iso-propylnaphthalene
[11005] myristic acid [16.887]		[4114] xanthotoxin 2 [20.715]		1-(2-Methoxyethoxy)-2-methyl-2-propanol, TMS derivative		[66308] arabinose [14.897]		15-Hydroxy-7-oxodehydroabietic acid, trimethylsilyl ester, 15-trimethylsilyl ether
[11636] heptacosane [24.373]		[441422] beta-gentiobiose 1 [25.236]		1,2,4,5-Cyclohexanetetrol, 4TMS derivative		[92824] D-malic acid [12.794]		1H-Pyrazole, 3,4-bis(trimethylsilyl)-
[206] D (+) galactose 2 [17.662]		[445639] oleic acid [20.504]		1-Ethoxy-2-propanol, TMS derivative		1-(6-Hydroxy-biphenyl-3-yl)-2-phenyl-ethanone		1-octadecene
[239] Beta- alanine 1 [12.044]		[5460407] threonic acid [13.652]		1-Hydroxy-3-methoxy-6-methylanthraquinone, TMS derivative		1-Octene, 4-methyl-		1-Tetradecanol, TBDMS derivative
[243] benzoic acid [9.594]		[604] gluconic acid 2 [18.297]		1-Isobutylsulfanylmethyl-2,8,9-trioxa-5-aza-1-sila-bicyclo[3.3.3]undecane		2(3H)-Furanone, dihydro-3-[(trimethylsilyl)oxy]-3-[[(trimethylsilyl)oxy]methyl]-		2,4,6-Trimethyl-7-oxo-4,7-dihydro-triazolo(3,2-c)triazine
[24699] 1-stearoyl-rac-glycerol [24.913]		[6430833] phytol 2 [20.045]		2,5-Difluorobenzoic acid, 2-diethylaminoethyl ester		2-Deoxy-D-ribose, tris(trimethylsilyl) ether, trimethylsilyloxime (isomer 2)		3,5-Diacetyl-4-methyl-1-phenyl-1,4-dihydropyridine
[262] 2,3-butanediol 2 [6.55]		[736] gluconic acid lactone 2 [17.433]		2,6,10-Trimethyltridecane		3,5-Dimethyldodecane		3,5-Dimethoxymandelic acid, di-TMS
[2682] 1-hexadecanol [18.045]		{4-Methoxy-2-[(trimethylsilyl)oxy]phenyl}(phenyl)methanone		2-Ethyl-3-hydroxypropionic acid, di-TMS		3-Nonanol, TMS derivative		3-Dodecene, (E)-
[3893] lauric acid [14.789]		1,2-Benzenedicarboxylic acid, bis(3-methylbutyl) ester		2-Hydroxy-3-methylbutyric acid, 2TMS derivative		3-Pentanol, 3-ethyl-		3-Ethyl-3-methylheptane
[439204] xylulose [15.077]		1,2-Butanediol, 2TMS derivative		2-Isopropyl-5-methyl-1-heptanol		4-Anilinoquinazoline		3-Hydroxy-L-tyrosine, 4TMS derivative
[448388] D-allose 1 [17.278]		1,2-Cyclohexanedicarboxylic acid, 2-biphenyl undecyl ester		2-Mono-isobutyrin, 2TMS derivative		4-Phenoxy-5,6-diphenyl-2H-pyridazin-3-one		3-Isopropoxy-1,1,1,7,7,7-hexamethyl-3,5,5-tris(trimethylsiloxy)tetrasiloxane
[500] 4-guanidinobutyric acid 2 [13.348]		1,2-Dicaprin		2-Pentene, 2,4,4-trimethyl-		4-Trimethylsilyloxy-3-heptene		5-Ethyldecane
[5280450] linoleic acid [20.399]		1,2-Dilaurin, TMS derivative		2-Propenoic acid, 2-[(trimethylsilyl)oxy]-, trimethylsilyl ester		5H-Pyridazino[1,2-a]benzotriazole-7,8,9,10-tetracarboxylic acid, 5-ethyl-, tetramethyl ester		9,10-anthracenedione, 1,4-bis[(2-ethyl-6-methylphenyl)amino]-
[5281] stearic acid [20.675]		1,2-Dioctanoin		2-t-Butyl-1-methyl-3-phenyl-imidazolidin-4-one		7,7-Diethylheptadecane		9,10-anthracenedione, 1-amino-4-[(4-methylphenyl)amino]-
[6161490] trans-13-octadecenoic acid [20.608]		1,3,3-Trimethyl-1-(2'-trimethylsilyloxyphenyl)-4-trimethylsilyloxyindane		3-Dodecanol, 3,7,11-trimethyl-		acetyl chloride, 2,2'-[1,2-ethanediylbis(oxy)]bis-		9-Decylanthracene
[637517] elaidic acid [20.508]		1,3-Diisobutyrin, TMS derivative		3-Hydroxybutyric acid, 2TMS derivative		Alloxanic acid, 4TMS derivative		Benzene, 1,2,3-trichloro-
[643801] methyl palmitoleate [17.466]		1,3-Dimyristin, TMS derivative		3-Hydroxydecanoic acid, 2TMS derivative		Bis(trimethylsilyl)phosphite		Bis[Methyl(pentamethylene)]disiloxane
[64956] DL-3-aminoisobutyric acid 2 [12.457]		1,4-Pentanediamine, N-ethoxyacetyl-N'-[6-methoxy-8-quinolinyl]-		3-Phenyllactic acid, 2TMS derivative		Cyclooctane, 1-methyl-3-propyl-		Carbonic acid, monoamide, N-octyl-, decyl ester
[6912] xylitol [15.376]		1,8-cis-Undecadien-5-yne 3,7-bis-trimethylsilyl ether		4,4-Dimethoxy-2-methyl-2-butanol, TMS derivative		D-(-)-Ribofuranose, tetrakis(trimethylsilyl) ether (isomer 1)		Cyclobutane, 1,2-diphenyl-
[753] glycerol [9.941]		10-Heptadecenoic acid, (Z)-, TMS derivative		4,6-Dimethyl-1-oxa-4,6-diazacyclooctane-5-thione		D-(-)-Ribofuranose, tetrakis(trimethylsilyl) ether (isomer 2)		Cyclohexaneacetic acid, TMS derivative
[757] glycolic acid [7.049]		10-Nonadecenoic acid, (Z)-, TMS derivative		4-Methoxy-1,8-naphthalic anhydride		Dichloroacetic acid, 6-ethyl-3-octyl ester		Cyclohexanecarboxylic acid, 2-phenylethyl ester
[760] glyoxylic acid [10.813]		10-Undecenoic acid, TMS derivative		5-Aminovaleric acid, 2TBDMS derivative		Diethyl aminomalonate, TMS derivative		Decane
[77743] 3-(methylthio)-propylamine [11.89]		11,14-Eicosadienoic acid, methyl ester		6-Chlorohexanol, TMS derivative		D-Lactose, (isomer 1), 8TMS derivative		Decyl octyl ether
[78092] 3-isochromanone [13.262]		11-Eicosenoic acid, (E)-,TMS derivative		6H-Pyridazino[1,6-a]quinoxaline-2,3,4-tricarboxylic acid, 4a,5-dihydro-4a-methoxy-6-methyl-5-oxo-, trimethyl ester		D-Lactose, octakis(trimethylsilyl) ether, methyloxime (isomer 1)		Difenoxin
[8158] pelargonic acid (nonanoic acid) [11.129]		11-Methyloctadec-12-enoic acid, TMS derivative		6-Methoxy-2-hexanol, TMS derivative		Doconexent		Docosane, 1-iodo-
[8343] dioctyl phthalate [23.163]		13-Methyltetradec-9-enoic acid, TMS derivative		Acetoin, TMS derivative		Glycine, 3TMS derivative		Dodecane
[84571] lactose 1 [24.386]		13-Octadecenoic acid, (E)-, TBDMS derivative		Androst-2-en-17-amine, N-(2-phenylethyl)-, (5.alpha.)-		Isopropyl palmitate		Dodecane, 2,6,11-trimethyl-
[84571] lactose 2 [24.534]		17-Trimethylsilyloxy-9-octadecenoic acid, methyl ester		Anthraquinone, 1-(o-chlorophenyl)-		N,N'-Di-acridin-9-yl-hydrazine		Dodecane, 4-methyl-
[9316] methyl linolenate [19.432]		1-Azaxanthone		Benzo-12-crown-4, 4'-(1,4,6,7-tetrahydro-1-methyl-5,8-dioxoimidazo[4,5-e][1,4]diazepin-7-yl)-		Nonane, 1-iodo-		Ethanolamine, 3TMS derivative
[971] oxalic acid [7.883]		1-Butoxy-1-isobutoxy-butane		Butanoic acid, 2-(pentafluoropropionylamino)-, isopropyl ester, D-		Octane, 2,7-dimethyl-		Heptadecane, 3-methyl-
[985] palmitic acid [18.846]		1-Dimethylisopropylsilyloxy-3-methylbut-2-ene		Dimethyl(trimethylsilylmethyl)ethoxysilane		Pentanedioic acid, 2-(methoxyimino)-, bis(trimethylsilyl) ester		Hexadecane, 2,6,10,14-tetramethyl-
[C10] Methyl Caprate [10.647]		1-Ethyl-1-nonyloxy-1-silacylopentane		Eicosane-1,2-diol, isopropylidene derivative		Pentanedioic acid, 2,2-dimethyl-, bis(1-methylpropyl) ester		Hexadecane, 4-methyl-
[C8] Methyl Caprylate [7.812]		1H-Indole, 1,3-dibutyl-		Estra-1,3,5(10)-trien-6-one, 3,17-bis(acetyloxy)-2-methoxy-, (17.beta.)-		Sulfurous acid, 2-propyl tetradecyl ester		Hexasiloxane, tetradecamethyl-
1,2-Benzenedicarboxylic acid, bis(2-methylpropyl) ester		1-Hydroxy-3-(octanoyloxy)propan-2-yl decanoate		Ethyl 3-hydroxy-2,2-dimethylbutanoate, TMS derivative		Sulfurous acid, 2-propyl tridecyl ester		Hexyl octyl ether
1,2-Dipalmitin, TMS derivative		1-Methylcyclohexylcarboxylic acid, TBDMS derivative		Ethylene glycol, 2TBDMS derivative		Sulfurous acid, dodecyl 2-propyl ester		L-Cysteine, 3TMS derivative
1,3-Dipalmitin, TMS derivative		1-Naphthalenecarboxaldehyde, 4-methyl-		Heptacosane		Thiazole, 2-(butylthio)-		Linolool oxide, TMS derivative
13-Docosenoic acid, methyl ester, (Z)-		1-Pentadecanol, TMS derivative		Lactic acid dimer, bis(trimethylsilyl)-		Trimethylsilyl 3,5-bis(trimethylsilyloxy)-3-methylvalerate		L-Leucine, 2TBDMS derivative
15-Tetracosenoic acid, methyl ester, (Z)-		1-Tridecanol, TBDMS derivative		L-Aspartic acid, 3TMS derivative		trisiloxane, 1,1,1,5,5,5-hexamethyl-3-[(trimethylsilyl)oxy]-		l-Norvaline, n-propargyloxycarbonyl-, hexyl ester
1-Dodecanol, TMS derivative		1-Tridecanol, TMS derivative		l-Norvaline, N-(2-methoxyethoxycarbonyl)-, hexadecyl ester		Undecane, 3-methyl-		l-Proline, N-allyloxycarbonyl-, propyl ester
1-Monomyristin, 2TMS derivative		2(3H)-Furanone, 5-heptyldihydro-		l-Norvaline, N-(2-methoxyethoxycarbonyl)-, pentadecyl ester				L-Rhamnose, 4TMS derivative
1-Monooleoylglycerol, 2TMS derivative		2(3H)-Furanone, 5-hexyldihydro-		Malic acid, 4-ethyl ester, 2TMS				Methanone, (3-amino-2-benzofuryl)(4-methylphenyl)-
1-Monopalmitin, 2TMS derivative		2,3-Diaminopropanoic acid, 4TMS derivative		Methylmalonic acid, 2TMS derivative				Methyl .alpha.-Lyxofuranoside, 3TMS derivative
1-Octadecanol, TMS derivative		2,4-Thiazolidinedione		Mevalonolactone, TBDMS derivative				N-(2,6-Dichlorophenyl)-2,2-difluoro-2-(2,3,3,4,4,5,5-heptafluorotetrahydrofuran-2-yl)acetamide
1-Piperidinecarboxaldehyde		2,5-Dimethyl-2,4-hexadienedioic acid		Mevalonolactone, TMS derivative				N-(3-(Trimethylsilyl)propyl)acetoacetamide
2-(Methylamino)ethanol, tert-butyldimethylsilyl ether		2-Ethyl-3-ketovalerate, 2TMS derivative		Myrtenoic acid, trimethylsilyl ester				N-Carboxyethylrhodanine
2,4(1H,3H)-Pyrimidinedione, 1-[3,5-dihydroxy-6-hydroxymethyl]-		2-Ethyl-3-trimethylsilyloxy(trimethylsilyl)butyrate		N,N-Bis{2-[(trimethylsilyl)oxy]ethyl}dodecanamide				o-Acetotoluidide, 5'-chloro-4'-nitro-
2,6-Bis(tert-butyl)phenol, TMS derivative		2-Ethylhexyl trans-4-methoxycinnamate		naphtho[1,2-b]furan-2(3H)-one, 5-hydroxy-4-(octadecylthio)-				Oxalic acid, 2TMS derivative
2,6-Diisopropylnaphthalene		2H-Pyran-2-one, tetrahydro-6-nonyl-		Oleanitrile				Pentadecane, 2,6,10-trimethyl-
2-Butene-1,4-diol, 2TBDMS derivative		2H-Pyran-2-one, tetrahydro-6-octyl-		Pentitol, 1,3-didesoxy-tris-O-(trimethylsilyl)-				Phthalic acid, 3-methylbutyl octyl ester
2-Monomyristin, 2TMS derivative		2-Methyl-1,3-butanediol, 2TMS derivative		Phthalic acid, butyl 2-chloropropyl ester				Sulfurous acid, 2-ethylhexyl undecyl ester
2-Monostearin, 2TMS derivative		2-Methyl-4-pentenoic acid, TMS derivative		Phthalic acid, di(2-methylbutyl) ester				Tetradecane, 1-(methylsulfinyl)-
2-Palmitoylglycerol, 2TMS derivative		2-Oxiranemethanol, .alpha.,alpha.-dimethyl-3-[1-(t-butyldimethylsilyloxy)pentyl]-		propanoic acid, 3-hydroxy-2-(hydroxymethyl)-2-methyl-, 2-[3-[(methylsulfonyl)amino]phenyl]hydrazide				Undecane, 4-ethyl-
2-Propanol, 1-bromo-		2-Pentadecanol, TMS derivative		s-Indacene-1,7-dione, 2,3,5,6-tetrahydro-3,3,5,5-tetramethyl-
2-Trimethylsilyloxy-1,3-butadiene		2-Pentenoic acid, (E)-, TMS derivative		Tetraethylene glycol, 2TMS derivative
3-Cyclopentylpropionic acid, cyclopentyl ester		2-Tridecanol, TMS derivative		Tributylamine
3-Heptene, 2,2,3,5,6-pentamethyl-		3-(2-Hydroxyphenyl)-1,1,3-trimethyl-5-indanol, 2TMS derivative		Triethylene glycol, 2TMS derivative
3-Pyridinol, TMS derivative		3-(Octanoyloxy)propane-1,2-diyl bis(decanoate)		Trifluoroacetic acid,n-tridecyl ester
4-(Trimethylsilyoxy)-3-penten-2-one		3,7-Bis[(trimethylsilyl)oxy]cholest-5-ene, (3.beta.,7.beta.)-		Undecane, 3,7-dimethyl-
4-Hydroxybutanoic acid, 2TMS derivative		3-Methylcyclohexanol, (E)-, TMS derivative		Undecane, 5,5-dimethyl-
4-Pyridinol, TMS derivative		3-Methylvaleric acid, TBDMS derivative		Xylo-hexos-5-ulose, 2,3,4,6-tetrakis-O-(trimethylsilyl)-, bis(O-methyloxime)
5,8,11,14,17-Eicosapentaenoic acid, methyl ester, (all-Z)-		4-(tert.-Butyldimethylsilyl)oxy-6-methylcoumarin
5,8,11,14-Eicosatetraenoic acid, methyl ester, (all-Z)-		4-Aminomethylcyclohexane carboxylic acid, N,N-bis(trimethylsilyl)-, trimethylsilyl ester
6H-Dibenzo(b,d)pyran-1-ol, 3-hexyl-7,8,9,10-tetrahydro-6,6,9-trimethyl-		4-Fluoro-naphthalene-1-carboxylic acid phenethyl-amide
7,9-Di-tert-butyl-1-oxaspiro(4,5)deca-6,9-diene-2,8-dione		4-Phenoxyphenylamine, N-methoxycarbonyl-
8,11,14-Eicosatrienoic acid, methyl ester		4-Pyrimidinecarboxylic acid, 1,2,3,6-tetrahydro-2,6-dioxo-1,3-bis(trimethylsilyl)-, trimethylsilyl ester
9-Octadecenoic acid (Z)-, methyl ester		4-Tridecanol, TMS derivative
9-Octadecenoic acid (Z)-, methyl ester		5,8,11-Eicosatrienoic acid, (Z)-, TMS derivative
Aceturic acid, 2TMS derivative		5-Dodecenoic acid, (Z)-, TMS derivative
Butane-1,3-diol, 1-methylene-3-methyl-, bis(trimethylsilyl)ether		6,9,12,15-Docosatetraenoic acid, methyl ester
Cyclodecasiloxane, eicosamethyl-		6-Methyl-2-heptanol, TMS derivative
Cyclohexasiloxane, dodecamethyl-		7-Tetradecyne
Cyclononasiloxane, octadecamethyl-		7-Trimethylsilyloxyoctanoic acid, trimethylsilyl ester
Cyclopentasiloxane, decamethyl-		9-Decenoic acid, TMS derivative
Decane, 3,8-dimethyl-		9H-Fluorene-9-methanol, acetate
Dodecane, 1-iodo-		9-Tetradecenoic acid, (E)-, TMS derivative
Ethanol, 2-(methylamino)-, N-trifluoroacetyl, O-(tert-butyldimethylsilyl)		Anhydro 5-mercapto-3-methyl-1,2,3,4-oxatriazolium hydroxide
Glycine, N-(2-methyl-1-oxo-2-propenyl)-N-(trimethylsilyl)-, trimethylsilyl ester		Arachidonic acid
Heneicosanoic acid, methyl ester		Arachidonic acid, TMS derivative
Heneicosanoic acid, methyl ester		Azelaic acid, 2TMS derivative
Heptadecane		benzenamine, N,N'-1,2-acenaphthylenediylidenebis-
Hexadecane		Benzo[1,2-b:5,4-b']bisbenzofuran
Hexadecane, 2-methyl-		Butanedioic acid, 2TBDMS derivative
Homosalate, TMS derivative		Butanoic acid, 3,4-bis[(trimethylsilyl)oxy]-, trimethylsilyl ester
Iminodiacetic acid, N-[[5-fluorenyloxy]carbonyl]-		Canavanine, tetra(trimethylsilyl)-
l-Alanine, n-propargyloxycarbonyl-, ethyl ester		Carbonic acid, bis(2-ethylhexyl) ester
L-Leucine, N-(N-acetylglycyl)-, butyl ester		Carbonic acid, monoamide, N-(2,4-dimethoxyphenyl)-, 2-methoxyethyl ester
Methoxyamine, TMS derivative		Chloest-2-eno[2,3-b]naphthalene, 7'-methyl-
Methyl myristoleate		Cholest-2-eno[2,3-c]naphthalene, 7'-methyl-
Monolaurin, 2TMS derivative		Cholest-5-en-3-ol (3.beta.)-, 3-phenyl-2-propenoate
N,O-Bis(trimethylsilyl)carbamate		Cholest-5-en-3-ol (3.beta.)-, acetate
N-Methyltrifluoroacetamide, TMS derivative		Cholest-7-en-3-ol, (3.beta.,5.alpha.)-, TMS derivative
Octadecane		Cholesteryl normal-heptylate
p-(Isopropylsulfamoyl)benzoic acid		Cis-3-ethyl-endo-tricyclo[5.2.1.0(2.6)]decane
Pentadecanoic acid, glycerine-(1)-monoester, bis-O-trimethylsilyl-		Cycloheptanol, TBDMS derivative
Pentadecanoic acid, TMS derivative		Cyclopentene, 3-methyl-1-(trimethylsilyloxy)-
Pentane, 3-ethyl-2,4-dimethyl-		D-(-)- Erythrofuranose, tris(trimethylsilyl) ether (isomer 1)
Pentasiloxane, dodecamethyl-		d-Erythrotetrofuranose, tris-O-(trimethylsilyl)-
Pentenoic acid, 4-[(trimethylsilyl)oxy]-, trimethylsilyl ester		Dihydrophytol, TMS derivative
Phenol, 2,4-bis(1,1-dimethylethyl)-, phosphite (3:1)		Disilane, pentamethyl-
Phthalic acid, butyl 3-methylbutyl ester		Disulfide, di-tert-dodecyl
Propanoic acid, 2-(methoxyimino)-, trimethylsilyl ester		Dodecanal, O-methyloxime
Tetrasiloxane, decamethyl-		Eicosapentaenoic Acid, TMS derivative
Tricosanoic acid, methyl ester		Fumaric acid, butyl 2,4-dimethylpent-3-yl ester
Tridecanoic acid, methyl ester		Glycerol monostearate, 2TMS derivative
Tris(trimethylsilyl)amine		Glycine, TMS derivative
Tris(trimethylsilyl)carbamate		Heptadecane, 2,6,10,15-tetramethyl-
Trisiloxane, 1,1,1,5,5,5-hexamethyl-3,3-bis[(trimethylsilyl)oxy]-		Heptadecanoic acid, glycerine-(1)-monoester, bis-O-trimethylsilyl-
Trisiloxane, octamethyl-		Heptadecanoic acid, TMS derivative
Undecane, 4,7-dimethyl-		Heptanoic acid, TMS derivative
Undecanoic acid, methyl ester		Hexacosanoic acid, TMS derivative
		Hexadecane-1,2-diol, 2TMS derivative
		Isopimaric acid, TMS
		L-(-)-Fucose, tetrakis(trimethylsilyl) ether, methyloxime (syn)
		L-(-)-Fucose, tetrakis(trimethylsilyl) ether, trimethylsilyloxime (isomer 2)
		L-(+)-Threose, tris(trimethylsilyl) ether (isomer 1)
		Lactulose, octakis(trimethylsilyl) ether, methyloxime (isomer 2)
		Lignoceric acid, TMS derivative
		Linoelaidic acid, trimethylsilyl ester
		Malonamide, 2TMS derivative
		methanone, bis(phenylsulfonyl)-, 2-phenylhydrazone
		Methyl 3-hydroxyoctadecanoate, TMS derivative
		Myristin, 1,3-diaceto-2-
		Myristin, 2,3-diaceto-1-
		Nonadecanoic acid, TMS derivative
		Octadecanoic acid, 2,3-bis[(1-oxotetradecyl)oxy]propyl ester
		Octadecanoic acid, 2-oxo-, methyl ester
		Octatriene, 1,3-trans-5-trans-
		o-Ethyl o-3-methylcyclohexyl methylphosphonate, trans-
		Oleic Acid, (Z)-, TMS derivative
		Palmitelaidic acid, TMS derivative
		Palmitic Acid, TMS derivative
		Pentafluorobenzoic acid, tridec-2-ynyl ester
		Phosphine, 1,2-ethanediylbis[dicyclohexyl-
		Phthalic acid, di(3-methylphenyl) ester
		Propanoic acid, 3-(1,2,3,5,6,11b-hexahydro-11H-pyrrolo[2,1-a]-.beta.-carbolin-11b-yl)-, methyl ester
		Propylene glycol, 2TMS derivative
		Sarcosine, N-(1-naphthoyl)-, hexyl ester
		Sarsasapogenin 3-tosylate
		silanamine, N-(2-methoxyethyl)-1,1,1-trimethyl-N-(trimethylsilyl)-
		Stearic acid, 2-(1-octadecenyloxy)ethyl ester, (E)-
		Stigmast-5-ene, 3.beta.-(trimethylsiloxy)-, (24S)-
		Stigmastanol, TMS derivative
		Succinic acid, 2-(2-chlorophenoxy)ethyl hexyl ester
		Terephthalic acid, cyclobutyl dodecyl ester
		Thiazolidine-2,5-dione
		Thiophene, 2-nitro-
		Tricyclo[4.2.2.0(1,5)]decan-7-one
		Tridecanoic acid, TMS derivative
		Trimethylsilyl (3Z)-7-oxo-3-{2-[(trimethylsilyl)oxy]ethylidene}-4-oxa-1-azabicyclo[3.2.0]heptane-2-carboxylate
		Undecanoic acid, TMS derivative
		Xanthene, 9,9-dimethyl-
